# Supplementary material for: 4-Diphenyl­phosphanyl-1,5-naphthyridine
Source: Acta Crystallogr Sect E Struct Rep Online. 2012 Sep 26;68(Pt 10):o3011. doi: 10.1107/S1600536812039992 (PMC3470369; doi:10.1107/S1600536812039992)
Supplement: Supplementary file 1 [file e-68-o3011-sup1.cif]

##############################################################################
#                                                                            #
# This CIF contains the data in a paper accepted for publication in          #
# Acta Crystallographica Section E. It conforms to the requirements of       #
# Notes for Authors for Acta Crystallographica Section E, and has been       #
# peer reviewed under the auspices of the IUCr Commission on Journals.       #
#                                                                            #
# Full details of the Crystallographic Information File format               #
# are given in the paper "The Crystallographic Information File (CIF):       #
# a New Standard Archive File for Crystallography" by S. R. Hall, F. H.      #
# Allen and I. D. Brown [Acta Cryst. (1991), A47, 655-685].                  #
#                                                                            #
# The current version of the core CIF dictionary is obtainable from          #
# ftp://ftp.iucr.org/pub/cif_core.dic.                                       #
#                                                                            #
# Software is freely available for graphical display of the structure(s)     #
# in this CIF. For information consult the CIF software page                 #
# http://www.iucr.org/resources/cif/software.                                #
#                                                                            #
# This file may be used for bona fide research purposes within the           #
# scientific community so long as proper attribution is given to the journal # 
# article from which it was obtained.                                        #
#                                                                            #
##############################################################################
data_I
_audit_creation_method     SHELXL-97
_chemical_name_systematic
;
4-Diphenylphosphanyl-1,5-naphthyridine
;
_chemical_name_common     .
_chemical_formula_moiety     'C20 H15 N2 P'
_chemical_formula_sum     'C20 H15 N2 P'
_chemical_formula_iupac     'C20 H15 N2 P'
_chemical_formula_weight     314.31
_chemical_melting_point     ?
_symmetry_cell_setting     triclinic
_symmetry_space_group_name_H-M     'P -1'
_symmetry_space_group_name_Hall     '-P 1'
loop_
    _symmetry_equiv_pos_site_id
    _symmetry_equiv_pos_as_xyz
    1 x,y,z
    2 -x,-y,-z
_cell_length_a     10.1103(7)
_cell_length_b     11.7020(8)
_cell_length_c     15.7060(11)
_cell_angle_alpha     71.54(3)
_cell_angle_beta     75.05(3)
_cell_angle_gamma     71.37(3)
_cell_volume     1644.6(4)
_cell_formula_units_Z     4
_cell_measurement_reflns_used     25
_cell_measurement_theta_min     10
_cell_measurement_theta_max     14
_cell_measurement_temperature     293(2)
_exptl_crystal_description     block
_exptl_crystal_colour     yellow
_exptl_crystal_size_max     0.30
_exptl_crystal_size_mid     0.20
_exptl_crystal_size_min     0.20
_exptl_crystal_density_diffrn     1.269
_exptl_crystal_density_meas     ?
_exptl_crystal_density_method     'not measured'
_exptl_crystal_F_000     656
_exptl_absorpt_coefficient_mu     0.167
_exptl_absorpt_correction_type     psi-scan
_exptl_absorpt_process_details     '(North <i>et al.</i>, 1968)'
_exptl_absorpt_correction_T_min     0.9515
_exptl_absorpt_correction_T_max     0.9673
_exptl_special_details
;
;
_diffrn_ambient_temperature     293(2)
_diffrn_radiation_type     MoK\a
_diffrn_radiation_wavelength     0.71073
_diffrn_radiation_source     'fine-focus sealed tube'
_diffrn_radiation_monochromator     graphite
_diffrn_measurement_device_type     'Enraf--Nonius CAD-4'
_diffrn_measurement_method     \w/2\q
_diffrn_detector_area_resol_mean     ?
_diffrn_reflns_number     6393
_diffrn_reflns_av_R_equivalents     0.0193
_diffrn_reflns_av_sigmaI/netI     0.0311
_diffrn_reflns_theta_min     1.39
_diffrn_reflns_theta_max     25.37
_diffrn_reflns_theta_full     25.37
_diffrn_measured_fraction_theta_max     0.998
_diffrn_measured_fraction_theta_full     0.998
_diffrn_reflns_limit_h_min     0
_diffrn_reflns_limit_h_max     12
_diffrn_reflns_limit_k_min     -13
_diffrn_reflns_limit_k_max     14
_diffrn_reflns_limit_l_min     -18
_diffrn_reflns_limit_l_max     18
_diffrn_standards_number     3
_diffrn_standards_interval_count     200
_diffrn_standards_interval_time     .
_diffrn_standards_decay_%     1
_refine_special_details
;
Refinement of <i>F</i>^2^ against ALL reflections. The weighted <i>R</i>-factor
<i>wR</i> and goodness of fit <i>S</i> are based on <i>F</i>^2^, conventional
<i>R</i>-factors <i>R</i> are based on <i>F</i>, with <i>F</i> set to zero for
negative <i>F</i>^2^. The threshold expression of <i>F</i>^2^ >
\s(<i>F</i>^2^) is used only for calculating <i>R</i>-factors(gt) <i>etc</i>.
and is not relevant to the choice of reflections for refinement.
<i>R</i>-factors based on <i>F</i>^2^ are statistically about twice as large
as those based on <i>F</i>, and <i>R</i>- factors based on ALL data will be
even larger.
;
_reflns_number_total     6024
_reflns_number_gt     4473
_reflns_threshold_expression     I>2\s(I)
_refine_ls_structure_factor_coef     Fsqd
_refine_ls_matrix_type     full
_refine_ls_R_factor_all     0.0694
_refine_ls_R_factor_gt     0.0473
_refine_ls_wR_factor_gt     0.1331
_refine_ls_wR_factor_ref     0.1511
_refine_ls_goodness_of_fit_ref     1.004
_refine_ls_restrained_S_all     1.004
_refine_ls_number_reflns     6024
_refine_ls_number_parameters     416
_refine_ls_number_restraints     0
_refine_ls_hydrogen_treatment     constr
_refine_ls_weighting_scheme     calc
_refine_ls_weighting_details
         'calc w=1/[\s^2^(Fo^2^)+(0.1000P)^2^+0.1000P] where P=(Fo^2^+2Fc^2^)/3'
_atom_sites_solution_hydrogens     geom
_atom_sites_solution_primary     direct
_atom_sites_solution_secondary     difmap
_refine_ls_shift/su_max     0.000
_refine_ls_shift/su_mean     0.000
_refine_diff_density_max     0.241
_refine_diff_density_min     -0.180
_refine_ls_extinction_method     'SHELXL97 (Sheldrick, 2008)'
_refine_ls_extinction_coef     0.056(4)
_refine_ls_extinction_expression
                                  'Fc^*^=kFc[1+0.001xFc^2^\l^3^/sin(2\q)]^-1/4^'
loop_
    _atom_type_symbol
    _atom_type_description
    _atom_type_scat_dispersion_real
    _atom_type_scat_dispersion_imag
    _atom_type_scat_source
    'C' 'C' 0.0033 0.0016
                         'International Tables Vol C Tables 4.2.6.8 and 6.1.1.4'
    'H' 'H' 0.0000 0.0000
                         'International Tables Vol C Tables 4.2.6.8 and 6.1.1.4'
    'N' 'N' 0.0061 0.0033
                         'International Tables Vol C Tables 4.2.6.8 and 6.1.1.4'
    'P' 'P' 0.1023 0.0942
                         'International Tables Vol C Tables 4.2.6.8 and 6.1.1.4'
_computing_data_collection     'CAD-4 EXPRESS (Enraf--Nonius, 1994)'
_computing_cell_refinement     'CAD-4 EXPRESS (Enraf--Nonius, 1994)'
_computing_data_reduction     'XCAD4 (Harms & Wocadlo, 1995)'
_computing_structure_solution     'SHELXS97 (Sheldrick, 2008)'
_computing_structure_refinement     'SHELXL97 (Sheldrick, 2008)'
_computing_molecular_graphics     'SHELXTL (Sheldrick, 2008)'
_computing_publication_material     'SHELXTL (Sheldrick, 2008)'
loop_
    _atom_site_type_symbol
    _atom_site_label
    _atom_site_fract_x
    _atom_site_fract_y
    _atom_site_fract_z
    _atom_site_U_iso_or_equiv
    _atom_site_adp_type
    _atom_site_calc_flag
    _atom_site_refinement_flags
    _atom_site_occupancy
    _atom_site_symmetry_multiplicity
    _atom_site_disorder_assembly
    _atom_site_disorder_group
    P P1 0.66814(7) 0.57637(5) 0.05824(4) 0.0532(2) Uani d . 1 1 . .
    N N1 0.4162(3) 0.9483(2) -0.11519(15) 0.0820(7) Uani d . 1 1 . .
    C C1 0.3612(3) 0.8979(3) -0.0324(2) 0.0875(10) Uani d . 1 1 . .
    H H1B 0.2700 0.9387 -0.0093 0.105 Uiso calc R 1 1 . .
    N N2 0.7623(2) 0.71544(18) -0.12779(13) 0.0590(5) Uani d . 1 1 . .
    C C2 0.4291(3) 0.7868(3) 0.02464(17) 0.0673(7) Uani d . 1 1 . .
    H H2B 0.3821 0.7559 0.0827 0.081 Uiso calc R 1 1 . .
    C C3 0.5643(2) 0.7238(2) -0.00517(14) 0.0504(5) Uani d . 1 1 . .
    C C4 0.6276(2) 0.7760(2) -0.09501(15) 0.0499(5) Uani d . 1 1 . .
    C C5 0.8181(3) 0.7656(3) -0.21080(18) 0.0682(7) Uani d . 1 1 . .
    H H5A 0.9100 0.7258 -0.2335 0.082 Uiso calc R 1 1 . .
    C C6 0.7487(3) 0.8749(3) -0.26760(19) 0.0747(8) Uani d . 1 1 . .
    H H6A 0.7934 0.9061 -0.3263 0.090 Uiso calc R 1 1 . .
    C C7 0.6156(3) 0.9346(3) -0.23573(18) 0.0760(8) Uani d . 1 1 . .
    H H7A 0.5676 1.0073 -0.2726 0.091 Uiso calc R 1 1 . .
    C C8 0.5500(3) 0.8869(2) -0.14705(16) 0.0604(6) Uani d . 1 1 . .
    C C9 0.5452(3) 0.5467(2) 0.16628(16) 0.0530(6) Uani d . 1 1 . .
    C C10 0.5550(3) 0.5700(2) 0.24469(16) 0.0638(7) Uani d . 1 1 . .
    H H10A 0.6229 0.6092 0.2429 0.077 Uiso calc R 1 1 . .
    C C11 0.4666(3) 0.5367(3) 0.32552(19) 0.0778(8) Uani d . 1 1 . .
    H H11A 0.4764 0.5521 0.3778 0.093 Uiso calc R 1 1 . .
    C C12 0.3649(3) 0.4813(3) 0.3295(2) 0.0857(9) Uani d . 1 1 . .
    H H12A 0.3045 0.4599 0.3843 0.103 Uiso calc R 1 1 . .
    C C13 0.3518(4) 0.4573(3) 0.2530(3) 0.0998(11) Uani d . 1 1 . .
    H H13A 0.2826 0.4192 0.2554 0.120 Uiso calc R 1 1 . .
    C C14 0.4404(4) 0.4896(3) 0.1730(2) 0.0858(9) Uani d . 1 1 . .
    H H14A 0.4304 0.4728 0.1212 0.103 Uiso calc R 1 1 . .
    C C15 0.7959(2) 0.6320(2) 0.08854(14) 0.0490(5) Uani d . 1 1 . .
    C C16 0.9299(3) 0.5519(2) 0.09739(16) 0.0586(6) Uani d . 1 1 . .
    H H16A 0.9516 0.4729 0.0880 0.070 Uiso calc R 1 1 . .
    C C17 1.0306(3) 0.5877(3) 0.11983(18) 0.0705(7) Uani d . 1 1 . .
    H H17A 1.1205 0.5339 0.1239 0.085 Uiso calc R 1 1 . .
    C C18 0.9986(3) 0.7034(3) 0.13635(18) 0.0706(7) Uani d . 1 1 . .
    H H18A 1.0663 0.7271 0.1525 0.085 Uiso calc R 1 1 . .
    C C19 0.8658(3) 0.7839(2) 0.12884(16) 0.0613(6) Uani d . 1 1 . .
    H H19A 0.8439 0.8618 0.1403 0.074 Uiso calc R 1 1 . .
    C C20 0.7658(3) 0.7491(2) 0.10448(15) 0.0533(6) Uani d . 1 1 . .
    H H20A 0.6771 0.8043 0.0986 0.064 Uiso calc R 1 1 . .
    P P2 0.87225(6) 0.89905(5) 0.46590(4) 0.04682(19) Uani d . 1 1 . .
    N N3 0.8062(2) 1.09211(19) 0.29639(13) 0.0635(5) Uani d . 1 1 . .
    N N4 1.1480(3) 0.9364(2) 0.17523(15) 0.0769(7) Uani d . 1 1 . .
    C C21 0.8431(4) 1.2010(3) 0.1386(2) 0.0902(10) Uani d . 1 1 . .
    H H21A 0.8080 1.2676 0.0920 0.108 Uiso calc R 1 1 . .
    C C22 0.7647(4) 1.1837(3) 0.2274(2) 0.0790(8) Uani d . 1 1 . .
    H H22A 0.6779 1.2409 0.2378 0.095 Uiso calc R 1 1 . .
    C C23 0.9337(3) 1.0089(2) 0.27942(15) 0.0533(6) Uani d . 1 1 . .
    C C24 0.9814(2) 0.9077(2) 0.35274(15) 0.0500(5) Uani d . 1 1 . .
    C C25 1.1114(3) 0.8266(2) 0.33337(17) 0.0612(6) Uani d . 1 1 . .
    H H25A 1.1475 0.7590 0.3791 0.073 Uiso calc R 1 1 . .
    C C26 1.1890(3) 0.8465(3) 0.24434(19) 0.0763(8) Uani d . 1 1 . .
    H H26A 1.2769 0.7907 0.2340 0.092 Uiso calc R 1 1 . .
    C C27 1.0201(3) 1.0188(3) 0.19230(16) 0.0646(7) Uani d . 1 1 . .
    C C28 0.9701(4) 1.1202(3) 0.12131(19) 0.0832(9) Uani d . 1 1 . .
    H H28A 1.0240 1.1315 0.0630 0.100 Uiso calc R 1 1 . .
    C C29 0.7225(2) 0.85058(19) 0.45554(14) 0.0471(5) Uani d . 1 1 . .
    C C30 0.6058(3) 0.8561(2) 0.52547(16) 0.0610(6) Uani d . 1 1 . .
    H H30A 0.6070 0.8830 0.5749 0.073 Uiso calc R 1 1 . .
    C C31 0.4878(3) 0.8223(3) 0.5231(2) 0.0713(7) Uani d . 1 1 . .
    H H31A 0.4111 0.8260 0.5708 0.086 Uiso calc R 1 1 . .
    C C32 0.4836(3) 0.7835(3) 0.4509(2) 0.0721(7) Uani d . 1 1 . .
    H H32A 0.4041 0.7613 0.4490 0.087 Uiso calc R 1 1 . .
    C C33 0.5972(3) 0.7775(3) 0.3813(2) 0.0725(7) Uani d . 1 1 . .
    H H33A 0.5944 0.7509 0.3320 0.087 Uiso calc R 1 1 . .
    C C34 0.7168(3) 0.8104(2) 0.38273(16) 0.0581(6) Uani d . 1 1 . .
    H H34A 0.7932 0.8056 0.3348 0.070 Uiso calc R 1 1 . .
    C C35 0.9758(2) 0.7539(2) 0.53228(14) 0.0457(5) Uani d . 1 1 . .
    C C36 1.0835(3) 0.7605(2) 0.56829(17) 0.0596(6) Uani d . 1 1 . .
    H H36A 1.1033 0.8369 0.5566 0.072 Uiso calc R 1 1 . .
    C C37 1.1621(3) 0.6555(3) 0.62125(19) 0.0711(7) Uani d . 1 1 . .
    H H37A 1.2359 0.6611 0.6437 0.085 Uiso calc R 1 1 . .
    C C38 1.1314(3) 0.5431(3) 0.64080(19) 0.0710(7) Uani d . 1 1 . .
    H H38A 1.1833 0.4725 0.6773 0.085 Uiso calc R 1 1 . .
    C C39 1.0240(3) 0.5347(2) 0.6064(2) 0.0745(8) Uani d . 1 1 . .
    H H39A 1.0029 0.4584 0.6200 0.089 Uiso calc R 1 1 . .
    C C40 0.9475(3) 0.6386(2) 0.55198(17) 0.0614(6) Uani d . 1 1 . .
    H H40A 0.8761 0.6318 0.5281 0.074 Uiso calc R 1 1 . .
loop_
    _atom_site_aniso_label
    _atom_site_aniso_U_11
    _atom_site_aniso_U_22
    _atom_site_aniso_U_33
    _atom_site_aniso_U_12
    _atom_site_aniso_U_13
    _atom_site_aniso_U_23
    P1 0.0635(4) 0.0426(3) 0.0511(4) -0.0040(3) -0.0171(3) -0.0128(3)
    N1 0.0852(17) 0.0746(15) 0.0546(13) 0.0178(13) -0.0169(12) -0.0088(11)
    C1 0.0704(18) 0.090(2) 0.0652(18) 0.0263(16) -0.0094(14) -0.0193(16)
    N2 0.0597(12) 0.0575(12) 0.0549(12) -0.0071(10) -0.0067(9) -0.0187(10)
    C2 0.0653(16) 0.0725(16) 0.0443(13) 0.0034(13) -0.0069(11) -0.0116(12)
    C3 0.0597(14) 0.0474(12) 0.0426(12) -0.0036(10) -0.0150(10) -0.0149(10)
    C4 0.0605(14) 0.0460(12) 0.0444(12) -0.0068(10) -0.0135(10) -0.0167(10)
    C5 0.0675(16) 0.0739(17) 0.0613(16) -0.0179(14) 0.0010(13) -0.0250(14)
    C6 0.095(2) 0.0746(18) 0.0524(15) -0.0277(16) -0.0019(14) -0.0165(14)
    C7 0.101(2) 0.0638(16) 0.0503(15) -0.0100(16) -0.0188(15) -0.0035(13)
    C8 0.0704(16) 0.0541(14) 0.0494(13) -0.0017(12) -0.0138(12) -0.0155(11)
    C9 0.0602(14) 0.0435(12) 0.0547(13) -0.0128(10) -0.0205(11) -0.0043(10)
    C10 0.0676(16) 0.0775(17) 0.0527(14) -0.0356(14) -0.0129(12) -0.0065(12)
    C11 0.0804(19) 0.100(2) 0.0571(16) -0.0427(17) -0.0135(14) -0.0053(15)
    C12 0.083(2) 0.094(2) 0.0741(19) -0.0470(18) -0.0125(16) 0.0091(17)
    C13 0.108(3) 0.112(3) 0.101(3) -0.075(2) -0.023(2) -0.007(2)
    C14 0.106(2) 0.096(2) 0.078(2) -0.056(2) -0.0270(18) -0.0154(17)
    C15 0.0540(13) 0.0454(12) 0.0397(11) -0.0062(10) -0.0063(9) -0.0083(9)
    C16 0.0592(14) 0.0547(14) 0.0522(13) 0.0019(11) -0.0110(11) -0.0164(11)
    C17 0.0540(15) 0.0788(19) 0.0704(17) 0.0001(13) -0.0183(13) -0.0195(14)
    C18 0.0655(17) 0.087(2) 0.0628(16) -0.0275(15) -0.0177(13) -0.0104(14)
    C19 0.0762(17) 0.0544(14) 0.0546(14) -0.0234(13) -0.0091(12) -0.0110(11)
    C20 0.0538(13) 0.0449(12) 0.0535(13) -0.0060(10) -0.0081(10) -0.0099(10)
    P2 0.0514(3) 0.0457(3) 0.0399(3) -0.0145(3) -0.0011(2) -0.0099(2)
    N3 0.0741(14) 0.0552(12) 0.0528(12) -0.0134(11) -0.0118(10) -0.0054(10)
    N4 0.0797(16) 0.0955(18) 0.0497(13) -0.0305(14) 0.0115(11) -0.0212(13)
    C21 0.131(3) 0.076(2) 0.0599(18) -0.040(2) -0.0297(19) 0.0105(15)
    C22 0.100(2) 0.0591(16) 0.0706(18) -0.0137(15) -0.0275(16) -0.0041(14)
    C23 0.0656(15) 0.0512(13) 0.0450(12) -0.0242(11) -0.0039(11) -0.0102(10)
    C24 0.0541(13) 0.0511(12) 0.0437(12) -0.0201(10) 0.0004(10) -0.0113(10)
    C25 0.0613(15) 0.0650(15) 0.0517(14) -0.0169(12) 0.0016(11) -0.0161(12)
    C26 0.0690(17) 0.091(2) 0.0613(17) -0.0173(15) 0.0115(14) -0.0318(16)
    C27 0.0821(19) 0.0720(16) 0.0451(13) -0.0389(15) -0.0019(12) -0.0106(12)
    C28 0.113(3) 0.089(2) 0.0459(15) -0.046(2) -0.0079(16) 0.0005(15)
    C29 0.0485(12) 0.0437(11) 0.0423(11) -0.0096(9) -0.0046(9) -0.0066(9)
    C30 0.0565(14) 0.0710(16) 0.0505(13) -0.0174(12) 0.0016(11) -0.0166(12)
    C31 0.0525(15) 0.0784(18) 0.0716(17) -0.0200(13) 0.0041(13) -0.0130(15)
    C32 0.0509(15) 0.0708(17) 0.093(2) -0.0185(13) -0.0168(14) -0.0125(16)
    C33 0.0710(18) 0.0775(18) 0.0796(19) -0.0197(14) -0.0203(15) -0.0284(15)
    C34 0.0558(14) 0.0643(15) 0.0550(14) -0.0151(12) -0.0057(11) -0.0199(12)
    C35 0.0473(12) 0.0491(12) 0.0387(11) -0.0152(10) -0.0005(9) -0.0112(9)
    C36 0.0610(15) 0.0573(14) 0.0650(15) -0.0188(12) -0.0118(12) -0.0178(12)
    C37 0.0668(16) 0.0730(18) 0.0808(19) -0.0118(14) -0.0299(14) -0.0225(15)
    C38 0.0730(18) 0.0622(16) 0.0714(17) -0.0063(13) -0.0283(14) -0.0071(13)
    C39 0.0841(19) 0.0503(14) 0.088(2) -0.0216(14) -0.0300(16) 0.0002(13)
    C40 0.0645(15) 0.0556(14) 0.0657(15) -0.0242(12) -0.0207(12) -0.0015(12)
_geom_special_details
;
All e.s.d.'s (except the e.s.d. in the dihedral angle between two l.s. planes)
are estimated using the full covariance matrix. The cell e.s.d.'s are taken
into account individually in the estimation of e.s.d.'s in distances, angles
and torsion angles; correlations between e.s.d.'s in cell parameters are only
used when they are defined by crystal symmetry. An approximate (isotropic)
treatment of cell e.s.d.'s is used for estimating e.s.d.'s involving l.s.
planes.
;
loop_
    _geom_bond_atom_site_label_1
    _geom_bond_atom_site_label_2
    _geom_bond_site_symmetry_2
    _geom_bond_distance
    _geom_bond_publ_flag
    P1 C9 . 1.833(2) .
    P1 C3 . 1.834(2) .
    P1 C15 . 1.836(2) .
    N1 C1 . 1.303(3) .
    N1 C8 . 1.362(3) .
    C1 C2 . 1.405(4) ?
    C1 H1B . 0.9300 ?
    N2 C5 . 1.308(3) .
    N2 C4 . 1.369(3) .
    C2 C3 . 1.370(3) ?
    C2 H2B . 0.9300 ?
    C3 C4 . 1.418(3) ?
    C4 C8 . 1.406(3) ?
    C5 C6 . 1.397(4) ?
    C5 H5A . 0.9300 ?
    C6 C7 . 1.350(4) ?
    C6 H6A . 0.9300 ?
    C7 C8 . 1.400(4) ?
    C7 H7A . 0.9300 ?
    C9 C10 . 1.376(3) ?
    C9 C14 . 1.390(4) ?
    C10 C11 . 1.373(3) ?
    C10 H10A . 0.9300 ?
    C11 C12 . 1.359(4) ?
    C11 H11A . 0.9300 ?
    C12 C13 . 1.365(5) ?
    C12 H12A . 0.9300 ?
    C13 C14 . 1.363(4) ?
    C13 H13A . 0.9300 ?
    C14 H14A . 0.9300 ?
    C15 C16 . 1.392(3) ?
    C15 C20 . 1.394(3) ?
    C16 C17 . 1.375(4) ?
    C16 H16A . 0.9300 ?
    C17 C18 . 1.380(4) ?
    C17 H17A . 0.9300 ?
    C18 C19 . 1.381(4) ?
    C18 H18A . 0.9300 ?
    C19 C20 . 1.377(3) ?
    C19 H19A . 0.9300 ?
    C20 H20A . 0.9300 ?
    P2 C24 . 1.825(2) .
    P2 C29 . 1.837(2) .
    P2 C35 . 1.837(2) .
    N3 C22 . 1.308(3) .
    N3 C23 . 1.366(3) .
    N4 C26 . 1.299(4) .
    N4 C27 . 1.365(4) .
    C21 C28 . 1.350(5) ?
    C21 C22 . 1.402(4) ?
    C21 H21A . 0.9300 ?
    C22 H22A . 0.9300 ?
    C23 C27 . 1.413(3) ?
    C23 C24 . 1.421(3) ?
    C24 C25 . 1.379(3) ?
    C25 C26 . 1.403(3) ?
    C25 H25A . 0.9300 ?
    C26 H26A . 0.9300 ?
    C27 C28 . 1.406(4) ?
    C28 H28A . 0.9300 ?
    C29 C34 . 1.387(3) ?
    C29 C30 . 1.390(3) ?
    C30 C31 . 1.384(4) ?
    C30 H30A . 0.9300 ?
    C31 C32 . 1.362(4) ?
    C31 H31A . 0.9300 ?
    C32 C33 . 1.368(4) ?
    C32 H32A . 0.9300 ?
    C33 C34 . 1.389(4) ?
    C33 H33A . 0.9300 ?
    C34 H34A . 0.9300 ?
    C35 C36 . 1.382(3) ?
    C35 C40 . 1.390(3) ?
    C36 C37 . 1.379(3) ?
    C36 H36A . 0.9300 ?
    C37 C38 . 1.371(4) ?
    C37 H37A . 0.9300 ?
    C38 C39 . 1.373(4) ?
    C38 H38A . 0.9300 ?
    C39 C40 . 1.375(3) ?
    C39 H39A . 0.9300 ?
    C40 H40A . 0.9300 ?
loop_
    _geom_angle_atom_site_label_1
    _geom_angle_atom_site_label_2
    _geom_angle_atom_site_label_3
    _geom_angle_site_symmetry_1
    _geom_angle_site_symmetry_3
    _geom_angle
    _geom_angle_publ_flag
    C9 P1 C3 . . 101.25(10) ?
    C9 P1 C15 . . 102.27(10) .
    C3 P1 C15 . . 100.59(10) .
    C1 N1 C8 . . 116.2(2) .
    N1 C1 C2 . . 125.0(3) ?
    N1 C1 H1B . . 117.5 ?
    C2 C1 H1B . . 117.5 ?
    C5 N2 C4 . . 117.1(2) ?
    C3 C2 C1 . . 120.1(2) ?
    C3 C2 H2B . . 120.0 ?
    C1 C2 H2B . . 120.0 ?
    C2 C3 C4 . . 116.5(2) ?
    C2 C3 P1 . . 126.31(18) ?
    C4 C3 P1 . . 117.19(17) ?
    N2 C4 C8 . . 122.6(2) ?
    N2 C4 C3 . . 118.4(2) ?
    C8 C4 C3 . . 119.1(2) ?
    N2 C5 C6 . . 124.3(3) .
    N2 C5 H5A . . 117.9 ?
    C6 C5 H5A . . 117.9 ?
    C7 C6 C5 . . 118.8(2) ?
    C7 C6 H6A . . 120.6 ?
    C5 C6 H6A . . 120.6 ?
    C6 C7 C8 . . 119.9(3) ?
    C6 C7 H7A . . 120.1 ?
    C8 C7 H7A . . 120.1 ?
    N1 C8 C7 . . 119.5(2) .
    N1 C8 C4 . . 123.2(2) .
    C7 C8 C4 . . 117.3(2) ?
    C10 C9 C14 . . 116.6(2) ?
    C10 C9 P1 . . 124.08(18) ?
    C14 C9 P1 . . 119.2(2) ?
    C11 C10 C9 . . 121.4(2) ?
    C11 C10 H10A . . 119.3 ?
    C9 C10 H10A . . 119.3 ?
    C12 C11 C10 . . 120.4(3) ?
    C12 C11 H11A . . 119.8 ?
    C10 C11 H11A . . 119.8 ?
    C11 C12 C13 . . 119.7(3) ?
    C11 C12 H12A . . 120.1 ?
    C13 C12 H12A . . 120.1 ?
    C14 C13 C12 . . 119.8(3) ?
    C14 C13 H13A . . 120.1 ?
    C12 C13 H13A . . 120.1 ?
    C13 C14 C9 . . 122.1(3) ?
    C13 C14 H14A . . 119.0 ?
    C9 C14 H14A . . 119.0 ?
    C16 C15 C20 . . 118.2(2) ?
    C16 C15 P1 . . 118.02(17) ?
    C20 C15 P1 . . 123.79(17) ?
    C17 C16 C15 . . 121.0(2) ?
    C17 C16 H16A . . 119.5 ?
    C15 C16 H16A . . 119.5 ?
    C16 C17 C18 . . 120.1(2) ?
    C16 C17 H17A . . 120.0 ?
    C18 C17 H17A . . 120.0 ?
    C17 C18 C19 . . 119.9(2) ?
    C17 C18 H18A . . 120.1 ?
    C19 C18 H18A . . 120.1 ?
    C20 C19 C18 . . 120.1(2) ?
    C20 C19 H19A . . 120.0 ?
    C18 C19 H19A . . 120.0 ?
    C19 C20 C15 . . 120.8(2) ?
    C19 C20 H20A . . 119.6 ?
    C15 C20 H20A . . 119.6 ?
    C24 P2 C29 . . 102.48(10) .
    C24 P2 C35 . . 100.79(10) .
    C29 P2 C35 . . 102.15(9) .
    C22 N3 C23 . . 117.0(2) .
    C26 N4 C27 . . 116.4(2) .
    C28 C21 C22 . . 119.5(3) ?
    C28 C21 H21A . . 120.3 ?
    C22 C21 H21A . . 120.3 ?
    N3 C22 C21 . . 124.0(3) .
    N3 C22 H22A . . 118.0 ?
    C21 C22 H22A . . 118.0 ?
    N3 C23 C27 . . 123.0(2) .
    N3 C23 C24 . . 118.4(2) .
    C27 C23 C24 . . 118.6(2) ?
    C25 C24 C23 . . 116.8(2) ?
    C25 C24 P2 . . 124.86(18) ?
    C23 C24 P2 . . 118.21(17) ?
    C24 C25 C26 . . 119.7(2) ?
    C24 C25 H25A . . 120.2 ?
    C26 C25 H25A . . 120.2 ?
    N4 C26 C25 . . 125.3(3) .
    N4 C26 H26A . . 117.3 ?
    C25 C26 H26A . . 117.3 ?
    N4 C27 C28 . . 119.7(3) .
    N4 C27 C23 . . 123.1(2) .
    C28 C27 C23 . . 117.2(3) ?
    C21 C28 C27 . . 119.4(3) ?
    C21 C28 H28A . . 120.3 ?
    C27 C28 H28A . . 120.3 ?
    C34 C29 C30 . . 117.7(2) ?
    C34 C29 P2 . . 124.86(17) ?
    C30 C29 P2 . . 117.40(17) ?
    C31 C30 C29 . . 121.4(2) ?
    C31 C30 H30A . . 119.3 ?
    C29 C30 H30A . . 119.3 ?
    C32 C31 C30 . . 120.2(2) ?
    C32 C31 H31A . . 119.9 ?
    C30 C31 H31A . . 119.9 ?
    C31 C32 C33 . . 119.4(2) ?
    C31 C32 H32A . . 120.3 ?
    C33 C32 H32A . . 120.3 ?
    C32 C33 C34 . . 121.2(3) ?
    C32 C33 H33A . . 119.4 ?
    C34 C33 H33A . . 119.4 ?
    C29 C34 C33 . . 120.1(2) ?
    C29 C34 H34A . . 119.9 ?
    C33 C34 H34A . . 119.9 ?
    C36 C35 C40 . . 118.1(2) ?
    C36 C35 P2 . . 118.21(17) ?
    C40 C35 P2 . . 123.60(17) ?
    C37 C36 C35 . . 121.1(2) ?
    C37 C36 H36A . . 119.5 ?
    C35 C36 H36A . . 119.5 ?
    C38 C37 C36 . . 119.9(2) ?
    C38 C37 H37A . . 120.0 ?
    C36 C37 H37A . . 120.0 ?
    C37 C38 C39 . . 120.0(2) ?
    C37 C38 H38A . . 120.0 ?
    C39 C38 H38A . . 120.0 ?
    C38 C39 C40 . . 120.2(2) ?
    C38 C39 H39A . . 119.9 ?
    C40 C39 H39A . . 119.9 ?
    C39 C40 C35 . . 120.7(2) ?
    C39 C40 H40A . . 119.6 ?
    C35 C40 H40A . . 119.6 ?
loop_
    _geom_torsion_atom_site_label_1
    _geom_torsion_atom_site_label_2
    _geom_torsion_atom_site_label_3
    _geom_torsion_atom_site_label_4
    _geom_torsion_site_symmetry_1
    _geom_torsion_site_symmetry_2
    _geom_torsion_site_symmetry_3
    _geom_torsion_site_symmetry_4
    _geom_torsion
    _geom_torsion_publ_flag
    C8 N1 C1 C2 . . . . -0.2(5) ?
    N1 C1 C2 C3 . . . . 1.1(5) ?
    C1 C2 C3 C4 . . . . -1.0(4) ?
    C1 C2 C3 P1 . . . . -178.6(2) ?
    C9 P1 C3 C2 . . . . -1.9(2) ?
    C15 P1 C3 C2 . . . . -106.8(2) ?
    C9 P1 C3 C4 . . . . -179.43(17) ?
    C15 P1 C3 C4 . . . . 75.65(18) ?
    C5 N2 C4 C8 . . . . 0.3(3) ?
    C5 N2 C4 C3 . . . . -179.9(2) ?
    C2 C3 C4 N2 . . . . -179.5(2) ?
    P1 C3 C4 N2 . . . . -1.7(3) ?
    C2 C3 C4 C8 . . . . 0.3(3) ?
    P1 C3 C4 C8 . . . . 178.06(17) ?
    C4 N2 C5 C6 . . . . -0.8(4) ?
    N2 C5 C6 C7 . . . . 0.5(4) ?
    C5 C6 C7 C8 . . . . 0.3(4) ?
    C1 N1 C8 C7 . . . . 179.3(3) ?
    C1 N1 C8 C4 . . . . -0.6(4) ?
    C6 C7 C8 N1 . . . . 179.4(3) ?
    C6 C7 C8 C4 . . . . -0.7(4) ?
    N2 C4 C8 N1 . . . . -179.7(2) ?
    C3 C4 C8 N1 . . . . 0.6(4) ?
    N2 C4 C8 C7 . . . . 0.4(4) ?
    C3 C4 C8 C7 . . . . -179.3(2) ?
    C3 P1 C9 C10 . . . . -101.0(2) ?
    C15 P1 C9 C10 . . . . 2.5(2) ?
    C3 P1 C9 C14 . . . . 83.5(2) ?
    C15 P1 C9 C14 . . . . -172.9(2) ?
    C14 C9 C10 C11 . . . . 0.8(4) ?
    P1 C9 C10 C11 . . . . -174.7(2) ?
    C9 C10 C11 C12 . . . . -1.1(5) ?
    C10 C11 C12 C13 . . . . 0.8(5) ?
    C11 C12 C13 C14 . . . . -0.3(6) ?
    C12 C13 C14 C9 . . . . 0.0(6) ?
    C10 C9 C14 C13 . . . . -0.3(5) ?
    P1 C9 C14 C13 . . . . 175.5(3) ?
    C9 P1 C15 C16 . . . . 106.28(18) ?
    C3 P1 C15 C16 . . . . -149.62(18) ?
    C9 P1 C15 C20 . . . . -72.8(2) ?
    C3 P1 C15 C20 . . . . 31.4(2) ?
    C20 C15 C16 C17 . . . . -1.0(3) ?
    P1 C15 C16 C17 . . . . 179.93(19) ?
    C15 C16 C17 C18 . . . . 1.7(4) ?
    C16 C17 C18 C19 . . . . -1.0(4) ?
    C17 C18 C19 C20 . . . . -0.3(4) ?
    C18 C19 C20 C15 . . . . 1.0(4) ?
    C16 C15 C20 C19 . . . . -0.4(3) ?
    P1 C15 C20 C19 . . . . 178.64(17) ?
    C23 N3 C22 C21 . . . . -0.3(4) ?
    C28 C21 C22 N3 . . . . -0.5(5) ?
    C22 N3 C23 C27 . . . . 0.3(4) ?
    C22 N3 C23 C24 . . . . -179.5(2) ?
    N3 C23 C24 C25 . . . . -179.1(2) ?
    C27 C23 C24 C25 . . . . 1.1(3) ?
    N3 C23 C24 P2 . . . . -2.5(3) ?
    C27 C23 C24 P2 . . . . 177.73(17) ?
    C29 P2 C24 C25 . . . . -110.2(2) ?
    C35 P2 C24 C25 . . . . -5.1(2) ?
    C29 P2 C24 C23 . . . . 73.42(19) ?
    C35 P2 C24 C23 . . . . 178.59(17) ?
    C23 C24 C25 C26 . . . . -0.3(4) ?
    P2 C24 C25 C26 . . . . -176.7(2) ?
    C27 N4 C26 C25 . . . . 1.4(4) ?
    C24 C25 C26 N4 . . . . -1.0(4) ?
    C26 N4 C27 C28 . . . . 178.6(3) ?
    C26 N4 C27 C23 . . . . -0.5(4) ?
    N3 C23 C27 N4 . . . . 179.5(2) ?
    C24 C23 C27 N4 . . . . -0.7(4) ?
    N3 C23 C27 C28 . . . . 0.4(4) ?
    C24 C23 C27 C28 . . . . -179.8(2) ?
    C22 C21 C28 C27 . . . . 1.2(5) ?
    N4 C27 C28 C21 . . . . 179.7(3) ?
    C23 C27 C28 C21 . . . . -1.2(4) ?
    C24 P2 C29 C34 . . . . 10.2(2) ?
    C35 P2 C29 C34 . . . . -93.9(2) ?
    C24 P2 C29 C30 . . . . -168.96(18) ?
    C35 P2 C29 C30 . . . . 86.93(19) ?
    C34 C29 C30 C31 . . . . 0.3(4) ?
    P2 C29 C30 C31 . . . . 179.5(2) ?
    C29 C30 C31 C32 . . . . -0.5(4) ?
    C30 C31 C32 C33 . . . . 0.4(4) ?
    C31 C32 C33 C34 . . . . -0.1(4) ?
    C30 C29 C34 C33 . . . . 0.1(3) ?
    P2 C29 C34 C33 . . . . -179.12(19) ?
    C32 C33 C34 C29 . . . . -0.1(4) ?
    C24 P2 C35 C36 . . . . 86.70(19) ?
    C29 P2 C35 C36 . . . . -167.86(17) ?
    C24 P2 C35 C40 . . . . -96.5(2) ?
    C29 P2 C35 C40 . . . . 8.9(2) ?
    C40 C35 C36 C37 . . . . 0.9(4) ?
    P2 C35 C36 C37 . . . . 177.87(19) ?
    C35 C36 C37 C38 . . . . -1.7(4) ?
    C36 C37 C38 C39 . . . . 1.1(4) ?
    C37 C38 C39 C40 . . . . 0.4(5) ?
    C38 C39 C40 C35 . . . . -1.2(4) ?
    C36 C35 C40 C39 . . . . 0.5(4) ?
    P2 C35 C40 C39 . . . . -176.3(2) ?
data_global
_journal_date_recd_electronic     2012-09-04
_journal_date_accepted     2012-09-20
_journal_name_full     'Acta Crystallographica, Section E'
_journal_year     2012
_journal_volume     68
_journal_issue     10
_journal_page_first     o3011
_journal_page_last     o3011
_journal_paper_category     QO
_journal_paper_doi     10.1107/S1600536812039992
_journal_coeditor_code     XU5619
_publ_contact_author_name     'Ya-Ming Wu'
_publ_contact_author_address
;
'Ya-Ming Wu'
Department of Applied Chemistry
Nanjing College of Chemical Technology
No. 625 Geguan Road, Dachang
Nanjing 210048
People's Republic of China
;
_publ_contact_author_email     'adsony05@163.com'
_publ_contact_author_fax     '86-25-58370523'
_publ_contact_author_phone     '86-25-58370523'
_publ_section_title
;
4-Diphenylphosphanyl-1,5-naphthyridine
;
loop_
    _publ_author_name
    _publ_author_address
    'Ya-Ming Wu'
;
Department of Applied Chemistry
Nanjing College of Chemical Technology
No. 625 Geguan Road, Dachang
Nanjing 210048
People's Republic of China
;
