# Supplementary material for: 4-Diphenyl­phosphanyl-1,5-naphthyridine
Source: Acta Crystallogr Sect E Struct Rep Online. 2012 Sep 26;68(Pt 10):o3011. doi: 10.1107/S1600536812039992 (PMC3470369; doi:10.1107/S1600536812039992)
Supplement: Supplementary file 2 [file e-68-o3011-Isup2.hkl]

# 
# h,k,l, Fc-squared, Fo-squared, sigma(Fo-squared) and status flag 
# 
data_I
_shelx_title '  X350 in P -1' 
_shelx_refln_list_code          4 
_shelx_F_calc_maximum      212.29 
_exptl_crystal_F_000       656.00 
_reflns_d_resolution_high  0.8294 
 
loop_ 
 _symmetry_equiv_pos_as_xyz 
 'x, y, z' 
 '-x, -y, -z' 
 
_cell_length_a    10.1103 
_cell_length_b    11.7020 
_cell_length_c    15.7060 
_cell_angle_alpha  71.537 
_cell_angle_beta   75.048 
_cell_angle_gamma  71.371 
 
_shelx_F_squared_multiplier     1.000 
 
loop_ 
 _refln_index_h 
 _refln_index_k 
 _refln_index_l 
 _refln_F_squared_calc 
 _refln_F_squared_meas 
 _refln_F_squared_sigma 
 _refln_observed_status 
   1   0   0      430.30      407.12      2.61 o 
   3   0   0      105.76      110.16      2.45 o 
   4   0   0      158.97      154.79      3.43 o 
   5   0   0      486.71      539.38      7.09 o 
   6   0   0       67.57       60.52      3.11 o 
   7   0   0       83.36       76.10      3.93 o 
   8   0   0       41.82       40.90      4.02 o 
   9   0   0       47.68       40.64      4.37 o 
  10   0   0       11.35       11.71      3.62 o 
  11   0   0        3.35        9.66      3.93 o 
 -11   1   0        0.01        4.32      3.78 o 
 -10   1   0       95.66       96.46      5.97 o 
  -9   1   0        2.47        3.46      3.48 o 
  -8   1   0      270.86      263.04      7.34 o 
  -7   1   0       25.91       22.75      2.93 o 
  -6   1   0       76.14       65.06      3.40 o 
  -5   1   0      220.40      246.44      5.10 o 
  -4   1   0       11.61       17.29      1.63 o 
  -3   1   0      997.92     1023.92      7.68 o 
  -2   1   0     3759.70     3682.16     49.86 o 
  -1   1   0     8839.91     9734.28     74.21 o 
   0   1   0      531.61      456.03      7.17 o 
   1   1   0      573.52      571.29      3.33 o 
   2   1   0      708.35      717.90      4.87 o 
   3   1   0      505.80      489.48      4.93 o 
   4   1   0      367.28      372.24      5.05 o 
   5   1   0        3.83        3.18      1.47 o 
   6   1   0      177.97      196.78      4.96 o 
   7   1   0      387.48      369.15      7.16 o 
   8   1   0       85.22       76.32      4.81 o 
   9   1   0      126.62      119.37      6.00 o 
  10   1   0        0.31       -0.75      3.70 o 
  11   1   0        3.70        1.93      4.14 o 
 -10   2   0        7.88        2.91      4.09 o 
  -9   2   0      129.80      139.63      6.30 o 
  -8   2   0      110.22      115.57      5.60 o 
  -7   2   0      173.89      162.31      5.80 o 
  -6   2   0       15.29       16.61      2.48 o 
  -5   2   0       82.30       92.79      3.48 o 
  -4   2   0      226.80      204.23      4.37 o 
  -3   2   0      724.70      767.12      7.15 o 
  -2   2   0     2926.79     2552.28     45.46 o 
  -1   2   0     1023.93     1108.59      6.50 o 
   0   2   0       43.58       40.83      0.87 o 
   1   2   0      356.45      393.74      3.41 o 
   2   2   0     1095.76     1218.33      6.91 o 
   3   2   0     1303.73     1250.67      8.13 o 
   4   2   0      656.30      670.66      6.82 o 
   5   2   0       24.99       30.40      2.03 o 
   6   2   0      872.09      888.68      9.97 o 
   7   2   0      336.64      300.04      6.60 o 
   8   2   0      654.99      607.73     10.24 o 
   9   2   0       14.49       12.12      3.44 o 
  10   2   0       66.04       74.00      4.71 o 
  11   2   0       29.80       31.59      4.64 o 
 -10   3   0        1.00        5.26      4.16 o 
  -9   3   0        0.41        2.89      3.96 o 
  -8   3   0      214.92      218.88      7.38 o 
  -7   3   0        0.17        0.29      2.76 o 
  -6   3   0      343.92      338.47      7.26 o 
  -5   3   0       33.71       43.31      2.78 o 
  -4   3   0      664.26      713.14      8.41 o 
  -3   3   0     1002.83     1092.85      9.28 o 
  -2   3   0      293.25      303.49      4.48 o 
  -1   3   0     2645.69     2361.33     44.04 o 
   0   3   0    12768.26    13322.80     79.80 o 
   1   3   0     1164.58     1315.85      7.59 o 
   2   3   0      644.65      684.83      5.77 o 
   3   3   0       94.16       97.10      2.51 o 
   4   3   0      114.89      112.90      3.01 o 
   5   3   0      560.29      563.09      7.20 o 
   6   3   0      363.51      353.54      6.52 o 
   7   3   0       37.45       32.03      2.97 o 
   8   3   0       22.34       22.38      3.26 o 
   9   3   0        0.71       -2.07      3.28 o 
  10   3   0       14.21       15.56      3.84 o 
  11   3   0        0.27        5.01      3.58 o 
  -9   4   0       23.16       16.81      4.54 o 
  -8   4   0        0.17        0.54      3.46 o 
  -7   4   0       67.99       64.16      4.62 o 
  -6   4   0      134.59      124.32      5.07 o 
  -5   4   0      360.08      331.44      6.92 o 
  -4   4   0        3.71        5.23      1.75 o 
  -3   4   0       70.27       90.91      3.37 o 
  -2   4   0     4366.11     3942.14     70.53 o 
  -1   4   0     1353.91     1457.56     10.00 o 
   0   4   0      168.01      186.59      2.49 o 
   1   4   0       26.41       33.07      1.65 o 
   2   4   0      247.16      245.53      3.88 o 
   3   4   0        7.22        9.65      1.30 o 
   4   4   0      248.99      238.93      4.53 o 
   5   4   0      159.24      180.09      4.28 o 
   6   4   0       27.78       37.43      2.85 o 
   7   4   0        6.30        9.77      2.43 o 
   8   4   0        9.97       12.30      3.09 o 
   9   4   0       64.08       53.30      4.50 o 
  10   4   0       42.15       45.87      4.81 o 
  11   4   0       11.71       16.76      4.39 o 
  -9   5   0        0.69       -4.50      4.50 o 
  -8   5   0      158.89      152.34      6.83 o 
  -7   5   0        4.89       10.43      3.03 o 
  -6   5   0       49.90       48.34      3.94 o 
  -5   5   0      176.25      186.44      5.69 o 
  -4   5   0       17.13       15.90      2.54 o 
  -3   5   0      119.96      118.25      4.07 o 
  -2   5   0      241.81      224.03      4.93 o 
  -1   5   0       15.26       15.97      2.08 o 
   0   5   0        0.01        0.12      1.00 o 
   1   5   0      919.64      912.38      8.29 o 
   2   5   0      223.76      256.71      4.45 o 
   3   5   0       45.69       33.66      2.15 o 
   4   5   0       31.45       33.98      2.45 o 
   5   5   0       17.14       24.21      2.39 o 
   6   5   0       49.14       47.36      3.08 o 
   7   5   0      411.28      390.29      7.85 o 
   8   5   0       13.23        9.25      3.14 o 
   9   5   0      113.31      118.37      5.80 o 
  10   5   0        4.63        3.56      4.06 o 
  11   5   0        2.17        1.70      4.07 o 
  -8   6   0        0.67       -3.78      3.78 o 
  -7   6   0        2.15       -2.05      3.49 o 
  -6   6   0       30.13       27.32      3.71 o 
  -5   6   0      115.82      109.96      5.26 o 
  -4   6   0      365.03      385.22      7.76 o 
  -3   6   0      284.56      275.68      6.32 o 
  -2   6   0       41.12       42.57      3.09 o 
  -1   6   0      264.13      261.36      5.53 o 
   0   6   0     1433.65     1475.08      8.52 o 
   1   6   0      435.84      411.89      6.28 o 
   2   6   0      132.43      155.92      3.98 o 
   3   6   0       25.09       23.45      2.23 o 
   4   6   0       35.86       27.09      2.49 o 
   5   6   0        3.35        1.06      2.19 o 
   6   6   0      730.40      760.48     10.21 o 
   7   6   0       87.36       84.37      4.42 o 
   8   6   0       72.91       89.34      4.73 o 
   9   6   0       51.23       47.51      4.74 o 
  10   6   0       22.73       24.27      4.74 o 
  11   6   0        0.45       -0.43      4.36 o 
  -8   7   0       13.24       19.39      4.68 o 
  -7   7   0        0.26       -1.84      3.69 o 
  -6   7   0       34.18       35.84      4.24 o 
  -5   7   0       20.90       18.98      3.81 o 
  -4   7   0      276.92      279.99      7.42 o 
  -3   7   0      102.48       97.12      4.89 o 
  -2   7   0      271.82      275.78      6.68 o 
  -1   7   0      473.61      453.80      7.70 o 
   0   7   0        0.71        1.44      1.51 o 
   1   7   0      310.39      319.29      6.19 o 
   2   7   0      461.84      510.79      7.70 o 
   3   7   0     1098.25     1052.05     11.07 o 
   4   7   0       14.68       16.28      2.39 o 
   5   7   0      105.06      111.04      4.38 o 
   6   7   0      164.19      165.57      5.41 o 
   7   7   0       31.84       28.61      3.68 o 
   8   7   0        9.19        8.65      3.40 o 
   9   7   0      212.86      200.37      7.51 o 
  10   7   0       40.23       37.59      5.15 o 
  11   7   0       24.30       25.90      5.42 o 
  -7   8   0        2.70        5.15      3.91 o 
  -6   8   0        7.91        9.49      3.49 o 
  -5   8   0       34.29       34.12      4.50 o 
  -4   8   0       20.01       20.01      3.99 o 
  -3   8   0      190.72      208.84      6.83 o 
  -2   8   0      104.02       99.88      5.07 o 
  -1   8   0      185.67      183.25      5.73 o 
   0   8   0        4.39        4.81      1.83 o 
   1   8   0      170.15      163.34      5.09 o 
   2   8   0      314.08      293.92      6.54 o 
   3   8   0      198.27      200.62      5.63 o 
   4   8   0       19.64       16.38      2.77 o 
   5   8   0        3.34        5.94      2.47 o 
   6   8   0      101.41      107.40      4.92 o 
   7   8   0       83.72       77.97      4.72 o 
   8   8   0        1.39        9.23      3.45 o 
   9   8   0        1.93        3.02      3.69 o 
  10   8   0        8.37        7.11      4.49 o 
  -6   9   0       78.09       85.62      6.01 o 
  -5   9   0       18.18       19.08      4.38 o 
  -4   9   0      218.57      221.47      7.80 o 
  -3   9   0       29.23       28.67      4.58 o 
  -2   9   0       58.36       53.19      4.81 o 
  -1   9   0       24.78       21.36      3.85 o 
   0   9   0      422.79      405.40      8.39 o 
   1   9   0       57.15       44.87      3.86 o 
   2   9   0       63.14       60.58      4.05 o 
   3   9   0       17.73       16.64      3.09 o 
   4   9   0        0.11       -2.90      2.90 o 
   5   9   0      204.46      193.27      6.36 o 
   6   9   0       19.19       18.21      3.65 o 
   7   9   0        8.34        1.69      3.65 o 
   8   9   0        0.36       -3.33      3.33 o 
   9   9   0        3.02        0.60      3.89 o 
  10   9   0        0.04       -3.95      3.95 o 
  -5  10   0       63.45       70.99      5.98 o 
  -4  10   0        0.17        1.24      4.07 o 
  -3  10   0        0.81        1.15      3.85 o 
  -2  10   0       12.72       11.12      4.25 o 
  -1  10   0       99.81       89.11      5.76 o 
   0  10   0        3.30        2.84      3.72 o 
   1  10   0       15.95       15.04      3.39 o 
   2  10   0        9.18        8.81      3.09 o 
   3  10   0       16.03       11.79      3.60 o 
   4  10   0       26.44       29.32      3.80 o 
   5  10   0       22.93       25.67      3.97 o 
   6  10   0       54.66       54.10      4.79 o 
   7  10   0       17.59       25.11      3.66 o 
   8  10   0       36.96       38.91      4.88 o 
   9  10   0        2.35        2.36      3.82 o 
  -3  11   0       24.30       21.12      5.02 o 
  -2  11   0       84.90       77.74      5.68 o 
  -1  11   0       47.62       54.83      5.01 o 
   0  11   0       58.63       58.12      3.65 o 
   1  11   0      106.74      110.99      6.05 o 
   2  11   0       33.86       36.51      4.31 o 
   3  11   0      105.92      119.64      5.78 o 
   4  11   0       67.98       66.66      4.85 o 
   5  11   0        2.96       -2.75      4.01 o 
   6  11   0       18.37       22.20      4.43 o 
   7  11   0       46.43       51.93      5.12 o 
   8  11   0        0.42        0.21      4.25 o 
  -2  12   0        0.39        0.00      4.19 o 
  -1  12   0       22.28       20.71      4.76 o 
   0  12   0        3.11        9.22      3.94 o 
   1  12   0        0.19       -3.75      3.75 o 
   2  12   0       51.69       45.37      5.12 o 
   3  12   0        0.01        1.38      3.52 o 
   4  12   0       16.06       17.75      4.28 o 
   5  12   0       13.44       10.41      4.34 o 
   6  12   0       53.42       63.21      5.76 o 
   7  12   0       16.52       15.26      4.61 o 
   1  13   0       21.37       13.79      4.83 o 
   2  13   0        1.23        1.78      3.82 o 
   3  13   0        0.98       -3.98      3.98 o 
   4  13   0        1.62       -4.25      4.25 o 
   5  13   0       38.07       39.63      5.33 o 
  -4 -13   1        2.05        5.95      4.39 o 
  -3 -13   1       25.70       36.83      4.89 o 
  -2 -13   1        5.23        5.02      3.98 o 
  -7 -12   1       22.61       31.73      5.40 o 
  -6 -12   1        5.49        5.02      4.62 o 
  -5 -12   1       25.63       26.12      4.63 o 
  -4 -12   1        4.16        5.76      4.18 o 
  -3 -12   1       66.58       64.12      5.45 o 
  -2 -12   1       32.39       39.13      4.58 o 
  -1 -12   1       12.93       12.40      4.08 o 
   0 -12   1       10.43        8.32      2.90 o 
   1 -12   1        2.06        0.44      3.94 o 
  -8 -11   1       75.01       86.03      6.08 o 
  -7 -11   1       46.22       38.43      5.06 o 
  -6 -11   1      102.00       93.95      6.51 o 
  -5 -11   1       28.15       27.14      4.94 o 
  -4 -11   1      179.73      170.17      7.22 o 
  -3 -11   1        6.74        6.70      3.80 o 
  -2 -11   1       17.21       15.02      3.75 o 
  -1 -11   1       12.65       12.10      3.51 o 
   0 -11   1        2.07        6.13      2.39 o 
   1 -11   1       34.96       47.47      4.79 o 
   2 -11   1        1.99        2.68      3.86 o 
   3 -11   1        0.94        0.44      4.17 o 
  -9 -10   1       25.70       29.95      4.43 o 
  -8 -10   1        7.18        5.95      3.69 o 
  -7 -10   1        7.01       11.66      3.78 o 
  -6 -10   1        6.22        2.69      3.77 o 
  -5 -10   1      297.60      301.70      8.58 o 
  -4 -10   1        6.00        7.72      3.57 o 
  -3 -10   1       53.76       49.50      4.15 o 
  -2 -10   1       17.38       19.01      3.32 o 
  -1 -10   1        8.01        8.88      2.89 o 
   0 -10   1        2.83        1.61      2.15 o 
   1 -10   1       62.25       65.05      4.91 o 
   2 -10   1        4.92        5.68      3.76 o 
   3 -10   1        8.95        7.24      4.32 o 
   4 -10   1      117.31      126.13      7.02 o 
   5 -10   1       34.20       44.03      5.13 o 
 -10  -9   1       22.43       19.78      4.93 o 
  -9  -9   1        4.14        1.87      3.35 o 
  -8  -9   1       11.37       11.22      3.51 o 
  -7  -9   1        6.01        9.47      3.43 o 
  -6  -9   1      163.36      147.32      6.16 o 
  -5  -9   1        9.71       10.41      3.40 o 
  -4  -9   1       71.42       68.84      4.54 o 
  -3  -9   1       97.92       82.27      4.49 o 
  -2  -9   1      211.36      197.48      6.17 o 
  -1  -9   1       75.61       82.62      4.52 o 
   0  -9   1       27.62       29.48      2.55 o 
   1  -9   1       17.06       18.87      3.65 o 
   2  -9   1      525.76      492.83     10.44 o 
   3  -9   1      485.22      485.54     10.68 o 
   4  -9   1       34.06       34.29      4.96 o 
   5  -9   1        8.17        5.55      4.19 o 
   6  -9   1        6.98        8.77      4.56 o 
 -10  -8   1       22.99       28.05      4.75 o 
  -9  -8   1        6.01        4.30      3.75 o 
  -8  -8   1       27.24       23.38      4.00 o 
  -7  -8   1       75.15       80.12      4.68 o 
  -6  -8   1       64.86       68.20      4.38 o 
  -5  -8   1      137.11      147.68      5.49 o 
  -4  -8   1       54.11       56.86      3.77 o 
  -3  -8   1      340.14      321.81      7.11 o 
  -2  -8   1       17.47       13.89      2.77 o 
  -1  -8   1       59.97       49.17      3.77 o 
   0  -8   1      342.38      342.75     10.40 o 
   1  -8   1       11.88       11.40      2.96 o 
   2  -8   1       58.64       64.96      4.66 o 
   3  -8   1       41.76       37.17      4.66 o 
   4  -8   1      189.19      168.28      6.78 o 
   5  -8   1       33.26       36.19      4.28 o 
   6  -8   1       33.28       35.66      4.71 o 
   7  -8   1        8.25        0.00      4.31 o 
 -11  -7   1       41.65       31.70      5.34 o 
 -10  -7   1       48.15       47.84      5.43 o 
  -9  -7   1        8.49        4.25      3.99 o 
  -8  -7   1        8.07        1.82      3.40 o 
  -7  -7   1       90.33       94.81      4.95 o 
  -6  -7   1      370.82      354.00      7.77 o 
  -5  -7   1        2.23        5.43      2.10 o 
  -4  -7   1       81.59       74.82      3.55 o 
  -3  -7   1       81.93       87.76      3.68 o 
  -2  -7   1       13.54       11.23      2.36 o 
  -1  -7   1      163.70      186.79      5.07 o 
   0  -7   1      351.90      320.46      9.53 o 
   1  -7   1       46.25       47.20      3.41 o 
   2  -7   1       84.23       78.33      4.22 o 
   3  -7   1     1106.66     1042.78     13.07 o 
   4  -7   1      109.87      115.16      5.51 o 
   5  -7   1       75.63       79.81      5.10 o 
   6  -7   1        8.84        7.19      3.48 o 
   7  -7   1        0.20       -2.26      3.60 o 
   8  -7   1        0.80        0.00      3.68 o 
 -11  -6   1        4.32       19.15      4.20 o 
 -10  -6   1       67.92       72.88      5.74 o 
  -9  -6   1        0.00        1.06      3.62 o 
  -8  -6   1       10.41       10.97      3.38 o 
  -7  -6   1      323.23      324.48      7.42 o 
  -6  -6   1        4.37        0.25      2.60 o 
  -5  -6   1      387.31      417.65      7.46 o 
  -4  -6   1       24.37       22.84      2.32 o 
  -3  -6   1       13.05        3.37      1.68 o 
  -2  -6   1      107.48      141.99      4.02 o 
  -1  -6   1      821.07      891.87      9.36 o 
   0  -6   1      573.05      592.73      9.70 o 
   1  -6   1      323.74      342.78      6.22 o 
   2  -6   1     1049.99      975.81     10.99 o 
   3  -6   1      495.71      502.80      8.42 o 
   4  -6   1        1.31        4.87      2.94 o 
   5  -6   1       56.86       55.68      4.51 o 
   6  -6   1        0.10       -3.03      3.03 o 
   7  -6   1        0.04        5.06      3.13 o 
   8  -6   1       14.37       13.90      4.16 o 
 -11  -5   1       31.31       37.47      4.79 o 
 -10  -5   1       45.36       42.63      5.00 o 
  -9  -5   1       33.83       37.95      4.43 o 
  -8  -5   1      239.27      239.51      6.84 o 
  -7  -5   1       23.44       25.46      3.32 o 
  -6  -5   1      519.59      501.77      8.32 o 
  -5  -5   1       28.98       29.29      2.72 o 
  -4  -5   1     2431.35     2522.92     15.95 o 
  -3  -5   1       32.57       29.65      2.10 o 
  -2  -5   1        2.36        3.45      1.35 o 
  -1  -5   1      208.18      213.66      4.25 o 
   0  -5   1      250.20      264.25      3.40 o 
   1  -5   1     3907.72     3326.14     67.86 o 
   2  -5   1     1629.13     1644.73     12.92 o 
   3  -5   1       42.55       48.04      3.09 o 
   4  -5   1      168.19      160.77      4.97 o 
   5  -5   1       84.41       77.99      4.45 o 
   6  -5   1        6.69        7.08      3.02 o 
   7  -5   1        2.40        4.28      3.39 o 
   8  -5   1       18.59       12.24      4.08 o 
   9  -5   1        4.58        6.14      4.11 o 
 -11  -4   1        2.38       -2.58      3.97 o 
 -10  -4   1        5.35        0.57      4.11 o 
  -9  -4   1      122.24      112.29      5.63 o 
  -8  -4   1      121.72      122.36      5.32 o 
  -7  -4   1      600.41      583.95      9.37 o 
  -6  -4   1      671.83      647.79      9.00 o 
  -5  -4   1      932.37      905.98      9.73 o 
  -4  -4   1        0.00       -1.51      1.63 o 
  -3  -4   1        6.02        6.29      1.27 o 
  -2  -4   1      120.23      108.00      2.79 o 
  -1  -4   1        9.24        7.16      1.10 o 
   0  -4   1     3373.67     3107.89     39.70 o 
   1  -4   1     1858.85     1934.25     11.87 o 
   2  -4   1        3.68        9.08      1.93 o 
   3  -4   1     1564.23     1539.13     12.21 o 
   4  -4   1      265.43      264.64      5.72 o 
   5  -4   1      419.70      392.20      7.49 o 
   6  -4   1      120.13      114.59      5.04 o 
   7  -4   1        0.80        2.98      2.83 o 
   8  -4   1       38.31       45.29      4.40 o 
   9  -4   1       20.33       18.19      4.58 o 
 -11  -3   1        5.24        8.56      3.94 o 
 -10  -3   1      154.70      156.69      6.83 o 
  -9  -3   1       67.05       76.16      4.84 o 
  -8  -3   1      690.40      661.43     10.77 o 
  -7  -3   1      205.21      198.17      5.75 o 
  -6  -3   1      265.54      241.93      5.56 o 
  -5  -3   1      119.96      119.15      3.52 o 
  -4  -3   1      254.56      269.84      4.68 o 
  -3  -3   1      391.85      405.91      5.11 o 
  -2  -3   1     1723.33     1725.67      9.74 o 
  -1  -3   1       78.03       81.98      2.04 o 
   0  -3   1     1597.52     1717.78    190.49 o 
   1  -3   1     1586.15     1757.06      9.93 o 
   2  -3   1     1610.86     1623.90     10.49 o 
   3  -3   1        4.44        6.52      1.58 o 
   4  -3   1       26.97       34.22      2.43 o 
   5  -3   1        1.91        0.53      2.10 o 
   6  -3   1        5.47        6.22      2.68 o 
   7  -3   1      444.04      460.57      9.14 o 
   8  -3   1       13.10       14.20      3.66 o 
   9  -3   1      139.66      143.81      6.42 o 
  10  -3   1       17.80        9.81      4.82 o 
 -11  -2   1        5.17        7.96      3.46 o 
 -10  -2   1       59.11       57.27      4.88 o 
  -9  -2   1       15.84       16.69      3.63 o 
  -8  -2   1       30.54       30.59      3.91 o 
  -7  -2   1      436.35      414.76      7.84 o 
  -6  -2   1      144.55      131.91      4.20 o 
  -5  -2   1      642.68      592.87      7.48 o 
  -4  -2   1      322.76      286.71      4.60 o 
  -3  -2   1      794.33      786.99      6.67 o 
  -2  -2   1       51.58       60.82      1.75 o 
   0  -2   1     2116.87     1865.36     56.69 o 
   1  -2   1    17027.50    18582.83    134.44 o 
   2  -2   1     4914.60     4301.66     61.77 o 
   3  -2   1      607.11      700.02      6.90 o 
   4  -2   1      359.74      449.39      6.28 o 
   5  -2   1      353.79      355.68      6.30 o 
   6  -2   1      111.00       99.15      4.25 o 
   7  -2   1       23.32       15.98      3.22 o 
   8  -2   1      217.78      215.65      7.10 o 
   9  -2   1       24.40       25.43      4.18 o 
  10  -2   1       11.76        5.78      4.40 o 
 -11  -1   1       25.53       30.78      4.16 o 
 -10  -1   1        0.10        4.01      3.15 o 
  -9  -1   1       50.28       46.23      4.21 o 
  -8  -1   1      191.01      177.83      6.17 o 
  -7  -1   1      129.88      121.27      4.50 o 
  -6  -1   1      128.76      138.12      4.18 o 
  -5  -1   1      437.15      425.19      6.38 o 
  -4  -1   1       46.99       53.96      2.15 o 
  -3  -1   1       61.25       59.24      1.91 o 
  -2  -1   1        0.04       -0.42      0.71 o 
  -1  -1   1       38.60       46.66      1.13 o 
   1  -1   1       12.14       12.86      0.79 o 
   2  -1   1      166.45      179.36      2.74 o 
   3  -1   1      290.79      290.70      4.11 o 
   4  -1   1        2.43        0.56      1.39 o 
   5  -1   1      979.78     1037.00     10.05 o 
   6  -1   1        0.79        0.11      1.87 o 
   7  -1   1       12.96       12.96      2.47 o 
   8  -1   1      266.16      267.72      7.43 o 
   9  -1   1       95.11       89.87      5.45 o 
  10  -1   1       38.18       29.76      4.66 o 
  11  -1   1        2.04        3.15      3.99 o 
 -11   0   1        8.23       12.29      3.72 o 
 -10   0   1       70.24       62.81      5.31 o 
  -9   0   1      189.08      176.01      6.89 o 
  -8   0   1      255.40      237.13      7.13 o 
  -7   0   1      114.89      110.48      4.39 o 
  -6   0   1       31.33       32.02      2.43 o 
  -5   0   1      475.25      471.74      6.72 o 
  -4   0   1       23.12       20.82      1.62 o 
  -3   0   1      801.79      740.08      6.34 o 
  -2   0   1     3528.40     2987.69     43.50 o 
  -1   0   1     3571.16     3387.07     36.71 o 
   0   0   1      116.08      130.60      0.84 o 
   1   0   1      979.70      842.56     15.57 o 
   2   0   1      122.77      125.12      2.07 o 
   3   0   1      714.67      665.52      5.80 o 
   4   0   1       57.34       55.84      2.12 o 
   5   0   1      987.42     1075.70      9.86 o 
   6   0   1       19.81       23.00      2.41 o 
   7   0   1       45.53       36.94      2.96 o 
   8   0   1      226.29      197.66      6.48 o 
   9   0   1       58.04       57.53      4.34 o 
  10   0   1       12.05       17.25      4.11 o 
  11   0   1        0.06        3.69      3.48 o 
 -10   1   1        2.17        5.86      3.50 o 
  -9   1   1       15.17       18.65      3.77 o 
  -8   1   1      306.59      304.53      7.87 o 
  -7   1   1      224.55      216.97      6.05 o 
  -6   1   1       41.57       43.08      3.02 o 
  -5   1   1        5.40        3.42      1.74 o 
  -4   1   1      455.31      580.62      6.75 o 
  -3   1   1       70.25       65.66      2.03 o 
  -2   1   1     2620.13     2418.95     40.53 o 
  -1   1   1      291.13      312.23      2.87 o 
   0   1   1     1881.09     1685.40     21.99 o 
   1   1   1      144.28      148.45      1.65 o 
   2   1   1      360.85      389.66      3.51 o 
   3   1   1      293.01      291.36      3.75 o 
   4   1   1      866.75      934.55      7.90 o 
   5   1   1      161.93      176.70      4.07 o 
   6   1   1      138.21      153.61      4.34 o 
   7   1   1        0.95        1.61      2.25 o 
   8   1   1      421.70      389.03      8.33 o 
   9   1   1        0.00       -2.39      3.16 o 
  10   1   1        7.97       15.28      3.69 o 
  11   1   1       40.54       35.88      4.97 o 
 -10   2   1        3.46        3.58      4.06 o 
  -9   2   1       36.18       46.99      4.43 o 
  -8   2   1        1.31        4.47      3.53 o 
  -7   2   1        0.44        3.97      2.64 o 
  -6   2   1      153.81      152.62      4.87 o 
  -5   2   1      177.51      255.74      5.45 o 
  -4   2   1      184.97      196.87      4.35 o 
  -3   2   1       28.71       23.18      1.65 o 
  -2   2   1        6.39        5.69      0.97 o 
  -1   2   1     2206.99     2045.17     35.23 o 
   0   2   1      437.87      421.81      5.65 o 
   1   2   1     8237.65     8712.11     72.45 o 
   2   2   1      598.27      638.97      4.85 o 
   3   2   1      392.56      409.82      4.54 o 
   4   2   1      298.71      304.68      4.54 o 
   5   2   1     1801.63     1775.59     12.49 o 
   6   2   1        2.22        4.35      1.92 o 
   7   2   1        5.14        1.25      2.41 o 
   8   2   1        0.48       -1.07      2.80 o 
   9   2   1       91.84       86.46      5.26 o 
  10   2   1      110.13      114.90      5.99 o 
  11   2   1        2.71       -3.69      3.69 o 
 -10   3   1       15.52        8.42      4.45 o 
  -9   3   1        6.87        2.14      3.81 o 
  -8   3   1       18.64       23.91      4.14 o 
  -7   3   1      255.61      244.53      7.11 o 
  -6   3   1       45.58       41.91      3.28 o 
  -5   3   1       21.68       19.20      2.29 o 
  -4   3   1      673.80      764.92      8.71 o 
  -3   3   1     1036.13     1093.18      9.36 o 
  -2   3   1      136.10      146.57      3.14 o 
  -1   3   1      362.38      344.83      4.22 o 
   0   3   1     1454.50     1231.71     24.05 o 
   1   3   1      718.06      755.84      5.56 o 
   2   3   1      238.93      234.39      3.31 o 
   3   3   1       73.37       75.09      2.29 o 
   4   3   1        0.08        2.40      1.32 o 
   5   3   1      390.92      413.21      6.09 o 
   6   3   1       20.90       27.00      2.37 o 
   7   3   1      163.38      157.51      4.94 o 
   8   3   1       17.36       14.88      2.93 o 
   9   3   1       77.30       67.02      4.58 o 
  10   3   1        0.51        3.23      3.23 o 
  11   3   1        7.45       10.87      3.85 o 
  -9   4   1       10.11       15.29      4.15 o 
  -8   4   1      288.56      278.12      8.38 o 
  -7   4   1       99.81       96.35      4.98 o 
  -6   4   1       13.34       12.21      3.02 o 
  -5   4   1       45.41       42.06      3.21 o 
  -4   4   1      728.00      743.13      9.20 o 
  -3   4   1     1854.56     2019.05     13.92 o 
  -2   4   1      800.05      859.75      8.32 o 
  -1   4   1      295.46      307.21      4.55 o 
   0   4   1      138.13      132.82      4.00 o 
   1   4   1     1395.53     1393.70      8.88 o 
   2   4   1        1.59        2.71      0.97 o 
   3   4   1      426.25      555.61      6.05 o 
   4   4   1       27.02       24.53      1.98 o 
   5   4   1       15.08       14.41      1.79 o 
   6   4   1      328.06      317.47      6.06 o 
   7   4   1      172.65      161.93      5.04 o 
   8   4   1       55.91       53.68      4.07 o 
   9   4   1        7.80        8.33      3.07 o 
  10   4   1        1.46        5.40      3.36 o 
  11   4   1       22.40       26.69      4.14 o 
  -9   5   1       47.63       43.74      5.41 o 
  -8   5   1        0.29       -2.54      3.82 o 
  -7   5   1       45.31       43.98      4.31 o 
  -6   5   1       90.23       87.98      4.72 o 
  -5   5   1       86.14       89.41      4.35 o 
  -4   5   1       16.29       22.62      2.41 o 
  -3   5   1        4.07        4.96      1.87 o 
  -2   5   1       14.84        8.21      2.30 o 
  -1   5   1      180.34      181.35      4.20 o 
   0   5   1      202.27      182.22      2.74 o 
   1   5   1       92.96       94.33      2.83 o 
   2   5   1      350.45      362.62      5.20 o 
   3   5   1      281.11      301.92      4.93 o 
   4   5   1     1532.11     1605.46     11.99 o 
   5   5   1      151.02      157.68      4.25 o 
   6   5   1       20.07       12.87      2.30 o 
   7   5   1       42.81       36.60      3.42 o 
   8   5   1        3.32       -0.98      2.93 o 
   9   5   1       47.16       44.85      4.06 o 
  10   5   1       71.86       69.22      5.29 o 
  11   5   1       72.51       83.69      6.11 o 
  -8   6   1        2.01        7.38      3.34 o 
  -7   6   1        2.88        2.25      3.40 o 
  -6   6   1       15.29       22.02      3.42 o 
  -5   6   1      198.85      193.85      6.28 o 
  -4   6   1        7.75       11.37      2.88 o 
  -3   6   1      224.69      207.65      5.77 o 
  -2   6   1       31.79       33.02      2.86 o 
  -1   6   1      726.03      734.73      8.75 o 
   0   6   1      545.84      598.79      5.38 o 
   1   6   1      383.98      362.11      5.82 o 
   2   6   1       43.87       43.77      2.38 o 
   3   6   1      418.17      380.54      6.02 o 
   4   6   1       28.72       34.71      2.40 o 
   5   6   1      394.44      420.18      7.00 o 
   6   6   1       11.38       11.83      2.77 o 
   7   6   1      169.49      174.89      5.52 o 
   8   6   1      290.81      296.98      7.60 o 
   9   6   1        1.29       -2.99      3.26 o 
  10   6   1        2.34        3.57      3.51 o 
  11   6   1       77.05       95.56      6.30 o 
  -8   7   1        1.19        2.51      4.10 o 
  -7   7   1       20.17       17.77      4.11 o 
  -6   7   1       20.79       21.72      3.94 o 
  -5   7   1      105.02      108.70      5.51 o 
  -4   7   1        7.57        9.18      3.34 o 
  -3   7   1       70.08       68.28      4.23 o 
  -2   7   1      835.58      824.81     10.79 o 
  -1   7   1       32.06       25.87      2.87 o 
   0   7   1      263.44      258.78      3.97 o 
   1   7   1        7.28        3.13      2.21 o 
   2   7   1      545.12      529.44      7.76 o 
   3   7   1       22.47       21.11      2.29 o 
   4   7   1      213.40      229.24      5.39 o 
   5   7   1       97.11      104.15      4.27 o 
   6   7   1       64.41       60.49      3.83 o 
   7   7   1        1.05        4.45      2.76 o 
   8   7   1      300.02      306.39      7.86 o 
   9   7   1       44.16       43.86      4.55 o 
  10   7   1       87.26       96.32      5.97 o 
  11   7   1       40.91       53.63      5.92 o 
  -7   8   1        0.00        3.80      3.36 o 
  -6   8   1        5.37       13.68      3.39 o 
  -5   8   1        1.94       -0.54      3.43 o 
  -4   8   1       22.50       25.09      3.82 o 
  -3   8   1        6.16        3.57      3.52 o 
  -2   8   1      203.71      186.99      6.22 o 
  -1   8   1       80.90       84.58      4.30 o 
   0   8   1       45.37       40.03      5.55 o 
   1   8   1      347.53      339.42      6.91 o 
   2   8   1        5.89       12.48      2.57 o 
   3   8   1      168.24      164.37      5.17 o 
   4   8   1       31.63       38.15      2.82 o 
   5   8   1      112.17      114.85      4.63 o 
   6   8   1      178.45      179.53      5.92 o 
   7   8   1       65.51       63.03      4.21 o 
   8   8   1        7.09       11.12      3.23 o 
   9   8   1       24.15       24.98      4.11 o 
  10   8   1       57.22       68.49      5.61 o 
  11   8   1       31.84       44.79      5.46 o 
  -6   9   1        2.37        8.64      3.78 o 
  -5   9   1       19.57       10.68      4.27 o 
  -4   9   1       27.22       24.45      4.46 o 
  -3   9   1        6.30        0.17      3.74 o 
  -2   9   1        9.45        7.32      3.43 o 
  -1   9   1      383.48      376.06      8.48 o 
   0   9   1      212.39      198.30      4.44 o 
   1   9   1       53.34       43.33      3.84 o 
   2   9   1      304.32      320.79      7.19 o 
   3   9   1       37.91       41.42      3.24 o 
   4   9   1      194.83      190.62      5.98 o 
   5   9   1        8.10       12.84      2.95 o 
   6   9   1        0.64        0.91      2.84 o 
   7   9   1       30.93       22.96      3.84 o 
   8   9   1       30.59       33.02      4.26 o 
   9   9   1       27.78       36.34      4.36 o 
  10   9   1        5.73       13.95      4.17 o 
  -5  10   1        0.12       -4.41      4.41 o 
  -4  10   1       49.88       67.81      5.28 o 
  -3  10   1       83.55       78.08      5.57 o 
  -2  10   1       45.14       49.14      4.67 o 
  -1  10   1       11.03       17.77      3.84 o 
   0  10   1        2.12        3.95      2.24 o 
   1  10   1       71.44       63.84      4.63 o 
   2  10   1       99.83       96.13      4.96 o 
   3  10   1      127.92      131.40      5.49 o 
   4  10   1       33.99       30.62      4.05 o 
   5  10   1       45.46       48.87      4.25 o 
   6  10   1       11.94       17.14      3.37 o 
   7  10   1       13.71       14.51      3.81 o 
   8  10   1        0.00       -0.77      3.32 o 
   9  10   1        1.49       -3.34      3.94 o 
  10  10   1        1.43       -0.45      4.19 o 
  -4  11   1        1.17        3.89      4.47 o 
  -3  11   1       16.92       22.33      4.47 o 
  -2  11   1        7.83        2.59      4.20 o 
  -1  11   1      191.17      184.01      7.52 o 
   0  11   1      167.82      162.87      5.00 o 
   1  11   1       39.90       44.60      4.28 o 
   2  11   1       22.05       21.22      3.79 o 
   3  11   1        2.33        2.90      2.83 o 
   4  11   1       10.93       12.12      3.52 o 
   5  11   1        2.13        1.60      3.31 o 
   6  11   1       43.77       43.89      4.74 o 
   7  11   1        2.64        2.94      3.74 o 
   8  11   1       12.59       16.31      3.93 o 
   9  11   1       17.32       15.04      4.30 o 
  -2  12   1       38.19       34.86      5.11 o 
  -1  12   1       29.72       30.96      4.94 o 
   0  12   1        1.32       -0.86      6.81 o 
   1  12   1       15.68       17.14      4.22 o 
   2  12   1        9.26       12.96      4.02 o 
   3  12   1       60.60       60.27      5.28 o 
   4  12   1        0.03       -4.09      4.09 o 
   5  12   1       20.50       20.85      4.14 o 
   6  12   1        0.45        4.93      4.39 o 
   7  12   1       23.62       22.59      4.87 o 
   8  12   1       11.40       17.95      4.46 o 
   0  13   1       32.10       31.93      3.64 o 
   1  13   1       10.66       15.28      4.22 o 
   2  13   1       13.78       13.47      4.37 o 
   3  13   1        0.15       -4.10      4.10 o 
   4  13   1        5.42       -2.60      4.57 o 
   5  13   1        0.01       -2.87      4.45 o 
   6  13   1       23.18       28.36      5.21 o 
  -6 -12   2       17.80       24.41      4.70 o 
  -5 -12   2        2.68        0.44      4.19 o 
  -4 -12   2       17.67       21.52      4.69 o 
  -3 -12   2        1.33       -3.37      4.14 o 
  -2 -12   2        0.32        5.05      4.03 o 
  -1 -12   2        6.58       16.20      3.75 o 
   0 -12   2        4.37        7.10      2.94 o 
   1 -12   2       64.82       76.78      6.01 o 
  -8 -11   2       17.11       17.50      4.84 o 
  -7 -11   2       49.39       48.12      5.57 o 
  -6 -11   2        8.44       14.80      4.39 o 
  -5 -11   2       19.84        8.87      4.82 o 
  -4 -11   2       18.30       13.96      4.27 o 
  -3 -11   2      116.88      119.36      6.37 o 
  -2 -11   2       14.16        9.00      3.81 o 
  -1 -11   2       40.12       38.11      4.32 o 
   0 -11   2       48.31       49.84      3.47 o 
   1 -11   2        4.18        5.64      3.91 o 
   2 -11   2       13.59       20.53      4.37 o 
   3 -11   2        0.05        0.67      4.16 o 
  -9 -10   2        2.84        1.61      4.29 o 
  -8 -10   2       25.43       28.34      4.59 o 
  -7 -10   2        7.92        5.36      4.03 o 
  -6 -10   2       14.00       13.08      4.48 o 
  -5 -10   2      292.97      284.94      8.72 o 
  -4 -10   2      280.08      314.37      8.61 o 
  -3 -10   2       60.38       51.19      4.95 o 
  -2 -10   2       92.89       93.22      5.04 o 
  -1 -10   2        0.22       -0.84      2.96 o 
   0 -10   2        0.28        1.83      2.25 o 
   1 -10   2       29.63       23.76      3.89 o 
   2 -10   2        1.47        2.82      3.55 o 
   3 -10   2      100.90      108.06      6.17 o 
   4 -10   2        5.66        3.01      4.29 o 
  -9  -9   2       13.22       13.13      4.38 o 
  -8  -9   2        0.04       -2.37      3.72 o 
  -7  -9   2        3.42        3.47      3.23 o 
  -6  -9   2       44.26       52.73      4.67 o 
  -5  -9   2      380.42      385.17      8.96 o 
  -4  -9   2      107.09       95.85      5.26 o 
  -3  -9   2       58.47       53.46      4.34 o 
  -2  -9   2       14.74       15.34      3.21 o 
  -1  -9   2       19.64       22.65      3.18 o 
   0  -9   2        0.63        1.74      1.91 o 
   1  -9   2      123.50      114.97      5.41 o 
   2  -9   2       23.53       23.29      4.36 o 
   3  -9   2        7.94        7.12      3.96 o 
   4  -9   2       46.34       40.59      4.97 o 
   5  -9   2       17.15        7.94      4.65 o 
   6  -9   2       52.50       52.28      5.74 o 
 -10  -8   2        2.52        0.67      4.25 o 
  -9  -8   2        4.02        2.63      3.44 o 
  -8  -8   2        0.10       -2.21      3.25 o 
  -7  -8   2        1.36       -1.18      3.05 o 
  -6  -8   2      430.09      449.03      9.37 o 
  -5  -8   2        1.07       -3.28      3.28 o 
  -4  -8   2       10.37       13.31      3.00 o 
  -3  -8   2        0.84       -1.04      2.55 o 
  -2  -8   2       86.03       76.64      4.08 o 
  -1  -8   2      105.62       87.23      4.39 o 
   0  -8   2       22.06       18.68      2.10 o 
   1  -8   2      155.62      146.20      5.30 o 
   2  -8   2      160.85      156.57      6.24 o 
   3  -8   2      384.14      380.91      9.21 o 
   4  -8   2        0.50       -1.54      3.99 o 
   5  -8   2       59.05       72.35      5.11 o 
   6  -8   2        8.49        5.79      4.16 o 
   7  -8   2       14.51       21.87      4.25 o 
 -10  -7   2       57.03       60.84      5.47 o 
  -9  -7   2       54.43       51.65      5.19 o 
  -8  -7   2       11.44        6.74      3.48 o 
  -7  -7   2       12.58       14.83      3.10 o 
  -6  -7   2        4.31        4.11      3.08 o 
  -5  -7   2        0.66        3.51      2.53 o 
  -4  -7   2        3.38        1.33      2.40 o 
  -3  -7   2      134.35      121.32      4.42 o 
  -2  -7   2      179.92      197.61      5.26 o 
  -1  -7   2      187.63      187.20      5.02 o 
   0  -7   2        9.33       12.06      1.77 o 
   1  -7   2      127.07      122.66      4.58 o 
   2  -7   2      998.43      935.23     11.90 o 
   3  -7   2       71.75       65.45      5.00 o 
   4  -7   2       49.81       50.57      4.72 o 
   5  -7   2        7.57       13.13      3.42 o 
   6  -7   2        8.57       12.89      3.47 o 
   7  -7   2        0.82       -2.49      3.81 o 
 -11  -6   2       21.37       21.83      5.15 o 
 -10  -6   2       31.42       29.78      4.64 o 
  -9  -6   2      131.75      125.50      6.56 o 
  -8  -6   2        1.21       -2.94      3.02 o 
  -7  -6   2       16.92       18.65      3.20 o 
  -6  -6   2      120.25      112.12      4.67 o 
  -5  -6   2      155.61      158.06      4.99 o 
  -4  -6   2       18.42        9.11      2.22 o 
  -3  -6   2        1.44        2.19      1.67 o 
  -2  -6   2       92.76      103.96      3.59 o 
  -1  -6   2      176.89      210.46      4.92 o 
   0  -6   2      192.36      198.89      5.94 o 
   1  -6   2      504.47      500.49      7.59 o 
   2  -6   2      246.87      232.78      5.70 o 
   3  -6   2        4.49       10.65      2.73 o 
   4  -6   2       14.78       14.00      3.46 o 
   5  -6   2      113.60      104.68      5.45 o 
   6  -6   2       27.39       29.72      4.30 o 
   7  -6   2        1.27        3.03      3.30 o 
   8  -6   2        0.88        3.18      3.69 o 
 -11  -5   2        8.43        8.76      4.45 o 
 -10  -5   2       33.91       35.30      4.82 o 
  -9  -5   2      152.20      158.44      6.77 o 
  -8  -5   2        0.05        3.27      2.63 o 
  -7  -5   2      307.22      290.92      7.32 o 
  -6  -5   2      532.25      531.82      8.84 o 
  -5  -5   2      879.46      830.07     10.15 o 
  -4  -5   2      289.66      297.93      5.88 o 
  -3  -5   2       27.11       22.35      2.02 o 
  -2  -5   2      608.68      640.16      7.52 o 
  -1  -5   2     2746.39     2848.73     15.88 o 
   0  -5   2      142.59      148.23      3.62 o 
   1  -5   2      997.18     1040.69      9.99 o 
   2  -5   2      236.85      221.84      5.15 o 
   3  -5   2       35.70       45.57      3.04 o 
   4  -5   2      108.79      116.43      4.43 o 
   5  -5   2       25.04       22.87      3.37 o 
   6  -5   2       20.97       18.92      3.56 o 
   7  -5   2        0.01       -3.23      3.23 o 
   8  -5   2      111.62      117.80      6.11 o 
   9  -5   2        1.59        3.08      4.12 o 
 -11  -4   2        4.24        9.29      3.83 o 
 -10  -4   2        9.92        7.62      3.96 o 
  -9  -4   2        3.12        1.55      3.77 o 
  -8  -4   2       20.08       18.65      3.23 o 
  -7  -4   2       46.08       37.64      3.81 o 
  -6  -4   2      334.42      301.99      6.60 o 
  -5  -4   2       59.70       55.37      3.07 o 
  -4  -4   2     2114.95     2226.62     14.62 o 
  -3  -4   2        7.04        9.77      1.63 o 
  -2  -4   2       45.73       35.10      1.82 o 
  -1  -4   2        1.97        2.32      1.14 o 
   0  -4   2       14.25       12.54      1.24 o 
   1  -4   2      408.48      422.35      5.79 o 
   2  -4   2     1621.54     1794.29     12.54 o 
   3  -4   2      453.89      448.60      6.91 o 
   4  -4   2      195.21      214.86      5.19 o 
   5  -4   2      192.78      180.89      5.44 o 
   6  -4   2      502.03      488.53      9.07 o 
   7  -4   2        3.22        6.49      3.24 o 
   8  -4   2        1.56        0.90      3.27 o 
   9  -4   2      106.95      100.94      6.42 o 
 -11  -3   2        0.14       -3.88      3.88 o 
 -10  -3   2        9.43        7.93      3.87 o 
  -9  -3   2      232.37      245.77      7.68 o 
  -8  -3   2        0.35        2.21      3.03 o 
  -7  -3   2       49.17       39.14      3.77 o 
  -6  -3   2       28.36       24.04      2.63 o 
  -5  -3   2      487.11      457.87      6.97 o 
  -4  -3   2      347.87      360.97      5.61 o 
  -3  -3   2      124.70      119.34      3.07 o 
  -2  -3   2      318.22      300.86      4.29 o 
  -1  -3   2       57.31       49.66      1.77 o 
   0  -3   2      994.71     1049.97      5.38 o 
   1  -3   2      423.49      410.84      5.08 o 
   2  -3   2      929.88     1070.51      8.73 o 
   3  -3   2      124.88      145.30      3.85 o 
   4  -3   2      132.89      124.62      3.78 o 
   5  -3   2       13.16       11.81      2.14 o 
   6  -3   2      364.65      352.20      7.49 o 
   7  -3   2       66.92       65.08      4.36 o 
   8  -3   2        1.11        0.67      3.11 o 
   9  -3   2        0.41       -1.15      3.92 o 
  10  -3   2        4.58        7.62      4.13 o 
 -11  -2   2        3.69        2.87      4.05 o 
 -10  -2   2       24.90       30.41      4.03 o 
  -9  -2   2      101.94       97.54      5.50 o 
  -8  -2   2        1.48        1.61      3.29 o 
  -7  -2   2      334.05      310.93      7.09 o 
  -6  -2   2      415.90      386.42      6.93 o 
  -5  -2   2        0.75        1.24      1.60 o 
  -4  -2   2       30.57       28.60      1.84 o 
  -3  -2   2      495.65      492.28      5.61 o 
  -2  -2   2        2.72        2.28      0.91 o 
  -1  -2   2     1336.63     1318.33      7.59 o 
   0  -2   2     1409.44     1213.61     33.72 o 
   1  -2   2     8806.89     8903.07     88.90 o 
   2  -2   2     2980.81     2926.48     50.89 o 
   3  -2   2      755.50      825.49      7.62 o 
   4  -2   2      504.93      498.25      6.64 o 
   5  -2   2       85.55       85.00      3.48 o 
   6  -2   2       65.16       69.59      3.64 o 
   7  -2   2       58.74       49.57      3.81 o 
   8  -2   2        5.41        8.44      3.40 o 
   9  -2   2        0.52       -2.34      3.35 o 
  10  -2   2       22.51       31.10      4.23 o 
 -11  -1   2        0.47        2.72      4.04 o 
 -10  -1   2       32.44       31.62      4.40 o 
  -9  -1   2        5.01        0.00      3.42 o 
  -8  -1   2       23.06       21.50      4.10 o 
  -7  -1   2      616.94      548.94      9.21 o 
  -6  -1   2      252.60      237.11      5.53 o 
  -5  -1   2       51.86       51.81      2.69 o 
  -4  -1   2      198.60      196.85      3.98 o 
  -3  -1   2       93.80       93.69      2.45 o 
  -2  -1   2      393.11      403.69      4.25 o 
  -1  -1   2    11366.95    12571.77     97.21 o 
   0  -1   2        0.13       11.91      5.59 o 
   1  -1   2     8146.05     8569.74     76.61 o 
   2  -1   2     2318.25     2000.09     37.55 o 
   3  -1   2      733.19      757.65      6.73 o 
   4  -1   2      320.40      345.08      5.18 o 
   5  -1   2      276.20      307.98      5.60 o 
   6  -1   2       91.44      102.10      3.93 o 
   7  -1   2       20.24       25.27      3.24 o 
   8  -1   2      756.63      762.35     11.68 o 
   9  -1   2        0.40       -3.41      3.51 o 
  10  -1   2       50.53       58.06      5.07 o 
  11  -1   2       10.99       18.12      4.26 o 
 -11   0   2       10.56       18.99      4.04 o 
 -10   0   2        0.01       -3.75      3.75 o 
  -9   0   2       20.77       23.51      3.90 o 
  -8   0   2      418.83      414.83      8.98 o 
  -7   0   2        0.93        2.73      2.42 o 
  -6   0   2        2.97        5.48      1.79 o 
  -5   0   2      305.17      292.96      5.54 o 
  -4   0   2      544.90      497.47      6.33 o 
  -3   0   2      641.92      572.15      5.87 o 
  -2   0   2     3189.72     2501.97     42.49 o 
  -1   0   2       17.82       12.44      0.83 o 
   0   0   2      102.28      119.98      2.74 o 
   1   0   2      571.14      609.96      3.90 o 
   2   0   2       50.21       41.76      1.37 o 
   3   0   2      577.28      605.57      5.64 o 
   4   0   2       52.51       60.66      2.31 o 
   5   0   2      875.40      877.03      8.90 o 
   6   0   2       37.87       35.90      2.69 o 
   7   0   2       75.28       76.95      3.81 o 
   8   0   2       70.36       71.00      4.34 o 
   9   0   2        1.50       -0.98      3.22 o 
  10   0   2        1.24       -1.50      3.76 o 
  11   0   2       67.18       78.01      5.52 o 
 -10   1   2        6.86        8.59      3.83 o 
  -9   1   2       15.18       22.65      3.89 o 
  -8   1   2        5.21        6.16      3.49 o 
  -7   1   2      113.40      104.44      4.80 o 
  -6   1   2        0.62        1.26      1.94 o 
  -5   1   2      258.09      243.68      5.21 o 
  -4   1   2       19.53       18.44      1.89 o 
  -3   1   2      251.51      283.49      4.31 o 
  -2   1   2     1411.26     1576.57      8.73 o 
  -1   1   2     2036.84     1895.68     31.62 o 
   0   1   2      106.24      120.83      3.51 o 
   1   1   2     6929.55     7156.21     59.94 o 
   2   1   2      313.82      330.37      3.34 o 
   3   1   2       91.83      103.22      2.33 o 
   4   1   2     1434.93     1495.72     10.01 o 
   5   1   2        0.49        6.26      1.48 o 
   6   1   2       45.32       45.91      2.76 o 
   7   1   2        2.82        1.14      2.39 o 
   8   1   2       97.01      100.36      4.64 o 
   9   1   2        8.40        7.26      3.11 o 
  10   1   2       44.23       39.59      4.65 o 
  11   1   2        3.17        3.97      3.55 o 
 -10   2   2       39.03       42.95      5.12 o 
  -9   2   2       25.83       25.74      4.34 o 
  -8   2   2      112.23      108.73      5.50 o 
  -7   2   2      181.32      181.23      5.85 o 
  -6   2   2      155.69      189.43      5.32 o 
  -5   2   2      296.08      338.84      6.32 o 
  -4   2   2      564.62      602.64      7.48 o 
  -3   2   2      605.52      673.98      6.95 o 
  -2   2   2      394.88      408.18      4.76 o 
  -1   2   2      111.79      119.57      2.30 o 
   0   2   2    37553.90    35720.72    142.39 o 
   1   2   2        8.46        8.24      0.78 o 
   2   2   2    45068.95    49605.37    257.55 o 
   3   2   2      858.77      847.46      6.54 o 
   4   2   2      208.20      177.55      3.55 o 
   5   2   2       48.54       45.11      2.29 o 
   6   2   2      176.70      168.21      4.40 o 
   7   2   2        0.39        3.25      2.11 o 
   8   2   2      177.01      180.86      5.65 o 
   9   2   2      112.92      114.56      5.27 o 
  10   2   2       38.33       38.76      4.57 o 
  11   2   2       74.49       79.07      5.73 o 
 -10   3   2        0.03        1.60      3.88 o 
  -9   3   2        0.61        2.01      3.70 o 
  -8   3   2      243.64      257.20      7.92 o 
  -7   3   2       47.61       46.73      4.11 o 
  -6   3   2        6.74        4.82      2.41 o 
  -5   3   2      205.55      220.07      5.54 o 
  -4   3   2       11.29       12.15      2.17 o 
  -3   3   2       71.71      105.68      3.22 o 
  -2   3   2       12.15       10.64      1.35 o 
  -1   3   2      459.50      448.84      4.93 o 
   0   3   2      873.70      881.49     14.84 o 
   1   3   2     1839.57     1601.61     32.34 o 
   2   3   2    24018.83    28058.52    182.81 o 
   3   3   2     1125.08     1214.69      8.27 o 
   4   3   2      282.57      322.23      4.81 o 
   5   3   2     2304.63     2608.69     15.21 o 
   6   3   2      319.59      337.33      6.12 o 
   7   3   2      361.96      331.71      6.70 o 
   8   3   2       32.93       32.34      3.18 o 
   9   3   2        2.00        6.75      2.47 o 
  10   3   2       31.49       29.72      4.31 o 
  11   3   2        7.97        1.82      3.89 o 
  12   3   2       21.07       23.24      4.84 o 
  -9   4   2       43.54       42.32      5.06 o 
  -8   4   2       11.00        5.97      4.25 o 
  -7   4   2        0.85        1.79      3.19 o 
  -6   4   2       14.68       15.69      3.01 o 
  -5   4   2      220.02      221.03      5.83 o 
  -4   4   2      105.14      105.95      3.94 o 
  -3   4   2       14.29       18.25      2.17 o 
  -2   4   2       18.46       24.50      2.00 o 
  -1   4   2       95.69       92.53      2.73 o 
   0   4   2     2159.26     1752.62     32.71 o 
   1   4   2       39.83       48.73      1.97 o 
   2   4   2      904.78     1021.36      7.70 o 
   3   4   2     4786.12     4487.88     69.26 o 
   4   4   2     1979.71     2174.41     13.05 o 
   5   4   2       13.44       10.20      1.82 o 
   6   4   2       74.91       75.31      3.20 o 
   7   4   2        2.99        4.94      2.24 o 
   8   4   2        5.77       12.30      2.60 o 
   9   4   2       12.50       13.59      3.04 o 
  10   4   2       43.73       38.30      4.30 o 
  11   4   2       52.71       53.00      5.44 o 
  12   4   2        7.99       11.69      4.37 o 
  -9   5   2        7.84       12.46      4.27 o 
  -8   5   2        9.93       14.22      3.76 o 
  -7   5   2       10.13       10.57      3.64 o 
  -6   5   2      121.15      128.63      5.34 o 
  -5   5   2       76.33       79.12      4.40 o 
  -4   5   2      599.46      578.76      8.90 o 
  -3   5   2      153.23      138.45      4.35 o 
  -2   5   2      371.17      398.95      6.40 o 
  -1   5   2     1044.22     1118.84      9.80 o 
   0   5   2      369.11      409.23      5.57 o 
   1   5   2     1398.90     1567.14     10.58 o 
   2   5   2      582.60      589.42      6.51 o 
   3   5   2     1166.44     1173.35      9.51 o 
   4   5   2      147.91      164.16      4.04 o 
   5   5   2      505.86      526.37      7.30 o 
   6   5   2        5.96        4.36      1.89 o 
   7   5   2       93.22       91.71      4.01 o 
   8   5   2       67.40       61.02      4.06 o 
   9   5   2       19.82       21.75      3.18 o 
  10   5   2        3.34        3.77      3.10 o 
  11   5   2        7.54        7.75      4.39 o 
  -8   6   2       15.95       12.94      4.70 o 
  -7   6   2       18.75       21.81      3.98 o 
  -6   6   2        2.71       -1.18      3.51 o 
  -5   6   2       47.72       36.17      4.31 o 
  -4   6   2      568.91      590.03      9.71 o 
  -3   6   2     1312.13     1298.84     13.20 o 
  -2   6   2      408.40      391.87      6.92 o 
  -1   6   2       17.35       21.09      2.37 o 
   0   6   2      996.93      974.55      6.93 o 
   1   6   2        8.70       11.79      1.76 o 
   2   6   2      120.71       94.98      3.24 o 
   3   6   2        5.10        7.40      1.94 o 
   4   6   2       23.45       28.95      2.38 o 
   5   6   2       42.00       44.07      2.88 o 
   6   6   2      124.47      115.62      4.14 o 
   7   6   2       81.83       67.51      3.98 o 
   8   6   2        1.64        4.74      2.74 o 
   9   6   2       42.11       45.94      4.20 o 
  10   6   2        0.11        2.21      2.96 o 
  11   6   2       53.94       57.18      5.80 o 
  -8   7   2        0.06       -2.80      4.46 o 
  -7   7   2        0.37        0.00      3.54 o 
  -6   7   2      120.14      125.91      6.30 o 
  -5   7   2       85.09       80.21      5.07 o 
  -4   7   2      132.43      147.98      5.84 o 
  -3   7   2       31.20       35.32      3.57 o 
  -2   7   2       41.91       40.86      3.42 o 
  -1   7   2      268.84      283.21      6.16 o 
   0   7   2       33.69       30.31      1.82 o 
   1   7   2       15.38       11.71      2.05 o 
   2   7   2      168.57      180.74      4.63 o 
   3   7   2      981.53     1023.09     10.62 o 
   4   7   2      291.56      322.33      6.26 o 
   5   7   2      171.66      157.35      4.78 o 
   6   7   2       70.24       74.14      3.92 o 
   7   7   2      158.58      154.04      5.64 o 
   8   7   2       17.45       15.94      3.44 o 
   9   7   2       24.80       20.93      3.97 o 
  10   7   2       43.62       42.37      4.70 o 
  11   7   2        1.14        1.92      4.70 o 
  -7   8   2       29.81       29.10      4.74 o 
  -6   8   2        0.00        6.54      3.62 o 
  -5   8   2       17.73       15.65      3.81 o 
  -4   8   2        3.84       -1.66      3.44 o 
  -3   8   2      162.70      155.84      6.23 o 
  -2   8   2      194.47      188.11      6.07 o 
  -1   8   2       25.72       24.53      3.22 o 
   0   8   2       65.22       66.79      2.65 o 
   1   8   2      117.81      117.30      4.22 o 
   2   8   2     1444.62     1473.34     13.76 o 
   3   8   2      124.44      124.43      4.40 o 
   4   8   2       93.78       91.62      4.05 o 
   5   8   2       22.53       19.64      3.08 o 
   6   8   2       25.78       29.29      3.46 o 
   7   8   2        1.76        7.93      2.86 o 
   8   8   2      214.52      238.94      7.42 o 
   9   8   2       97.36      104.60      5.77 o 
  10   8   2       23.69       12.76      4.28 o 
  11   8   2       21.24       24.59      4.96 o 
  -6   9   2        1.30       -1.57      3.85 o 
  -5   9   2        8.01        7.56      3.72 o 
  -4   9   2      172.54      175.76      7.05 o 
  -3   9   2        6.63        9.02      3.68 o 
  -2   9   2        6.89        8.78      3.53 o 
  -1   9   2       45.99       46.49      4.40 o 
   0   9   2      163.36      157.25      3.98 o 
   1   9   2      424.22      414.16      8.20 o 
   2   9   2       14.75       15.44      2.87 o 
   3   9   2      282.16      270.32      6.79 o 
   4   9   2       41.01       49.18      3.76 o 
   5   9   2      112.84      109.19      5.01 o 
   6   9   2      131.57      138.62      5.50 o 
   7   9   2       24.17       22.56      3.52 o 
   8   9   2       12.75       10.80      3.45 o 
   9   9   2        7.37        8.40      3.57 o 
  10   9   2       12.32       10.92      4.53 o 
  -5  10   2       23.45       17.41      4.63 o 
  -4  10   2        5.75        6.64      4.11 o 
  -3  10   2        1.44        4.02      3.96 o 
  -2  10   2      118.38      110.86      5.81 o 
  -1  10   2        3.70        1.33      3.73 o 
   0  10   2       12.03       10.14      4.62 o 
   1  10   2       62.74       52.67      4.68 o 
   2  10   2        5.93        3.39      3.00 o 
   3  10   2      129.49      120.60      5.39 o 
   4  10   2      424.20      389.48      8.85 o 
   5  10   2      221.00      227.76      6.87 o 
   6  10   2        0.17        1.15      2.79 o 
   7  10   2       12.11       14.69      3.45 o 
   8  10   2       39.32       38.41      4.52 o 
   9  10   2       30.83       32.46      4.51 o 
  10  10   2       33.55       38.71      5.45 o 
  -4  11   2       11.41       12.69      4.73 o 
  -3  11   2       15.14       10.71      4.64 o 
  -2  11   2       76.65       78.34      5.85 o 
  -1  11   2       10.99       13.21      4.52 o 
   0  11   2      124.89      114.83      6.85 o 
   1  11   2       24.01       24.32      3.81 o 
   2  11   2       41.74       41.15      4.39 o 
   3  11   2       78.17       82.36      4.89 o 
   4  11   2        1.13        1.69      3.01 o 
   5  11   2       29.25       18.28      4.08 o 
   6  11   2       13.77       15.43      3.70 o 
   7  11   2       68.57       66.71      5.29 o 
   8  11   2        0.67        5.71      3.38 o 
   9  11   2       10.89       17.54      4.37 o 
  -2  12   2       18.79       11.22      5.14 o 
  -1  12   2        2.57       -3.40      4.43 o 
   0  12   2        3.80        5.34      2.98 o 
   1  12   2      117.33      122.80      6.42 o 
   2  12   2      199.99      204.03      7.71 o 
   3  12   2        8.90        9.62      3.44 o 
   4  12   2        0.37       -3.61      3.63 o 
   5  12   2        4.03       -1.94      3.60 o 
   6  12   2       30.66       41.58      4.64 o 
   7  12   2       29.47       24.68      4.52 o 
   8  12   2        1.33        0.00      3.94 o 
   0  13   2       32.96       31.75      4.26 o 
   1  13   2       58.12       55.76      5.57 o 
   2  13   2       11.26        8.50      4.46 o 
   3  13   2        0.12       -3.92      3.92 o 
   4  13   2        8.68       13.32      4.06 o 
   5  13   2       51.27       68.99      5.38 o 
   6  13   2       31.76       24.07      4.93 o 
   7  13   2        1.64        5.50      4.35 o 
  -5 -12   3        0.62       -3.68      4.45 o 
  -4 -12   3        0.05        2.25      4.43 o 
  -3 -12   3       12.48       12.20      4.77 o 
  -2 -12   3       89.63       92.71      6.56 o 
  -1 -12   3       15.46       20.16      4.91 o 
   0 -12   3        3.70       -0.78      2.96 o 
  -7 -11   3        0.01        4.12      4.45 o 
  -6 -11   3        1.00       -1.09      4.33 o 
  -5 -11   3       19.68       18.35      4.75 o 
  -4 -11   3       17.79       19.02      4.53 o 
  -3 -11   3       62.43       73.78      5.38 o 
  -2 -11   3        9.22       13.06      3.94 o 
  -1 -11   3        0.58       -3.77      3.77 o 
   0 -11   3        5.57        3.22      2.71 o 
   1 -11   3       31.76       28.20      4.81 o 
   2 -11   3        0.00        3.25      4.03 o 
   3 -11   3       32.32       25.66      5.07 o 
  -8 -10   3       24.92       27.92      4.92 o 
  -7 -10   3       10.72        9.04      4.41 o 
  -6 -10   3        0.24       -4.16      4.19 o 
  -5 -10   3      159.47      150.20      7.24 o 
  -4 -10   3        0.70       -4.15      4.15 o 
  -3 -10   3        6.58        3.72      3.75 o 
  -2 -10   3        0.45        3.16      3.28 o 
  -1 -10   3        4.05        3.19      3.55 o 
   0 -10   3       19.29       23.05      2.71 o 
   1 -10   3       46.08       38.13      4.29 o 
   2 -10   3        0.18       -2.71      3.69 o 
   3 -10   3        1.56        1.43      4.63 o 
   4 -10   3       71.07       78.07      6.11 o 
  -9  -9   3       10.96        5.23      4.62 o 
  -8  -9   3        0.15        0.84      3.86 o 
  -7  -9   3       61.07       63.00      5.46 o 
  -6  -9   3       72.41       79.78      5.21 o 
  -5  -9   3      196.69      200.25      7.58 o 
  -4  -9   3        0.00       -1.14      3.84 o 
  -3  -9   3      174.24      169.34      6.52 o 
  -2  -9   3      110.93       99.68      5.24 o 
  -1  -9   3        0.03       -0.94      2.73 o 
   0  -9   3      109.46      104.42      4.48 o 
   1  -9   3        2.37       -1.14      3.30 o 
   2  -9   3       76.44       81.76      5.18 o 
   3  -9   3      152.74      151.10      6.83 o 
   4  -9   3        0.35       -0.79      3.95 o 
   5  -9   3       14.85       21.27      4.19 o 
  -9  -8   3        6.86       12.84      4.13 o 
  -8  -8   3       45.57       39.47      4.58 o 
  -7  -8   3        1.38        3.22      3.19 o 
  -6  -8   3       92.88       99.59      5.29 o 
  -5  -8   3        0.00       -0.77      3.40 o 
  -4  -8   3      194.47      191.16      6.43 o 
  -3  -8   3      504.23      511.76      9.40 o 
  -2  -8   3      279.59      267.66      7.03 o 
  -1  -8   3      219.46      217.22      6.28 o 
   0  -8   3       43.78       43.51      2.58 o 
   1  -8   3        4.18       -1.14      3.10 o 
   2  -8   3      151.69      157.12      5.89 o 
   3  -8   3      223.57      219.36      7.29 o 
   4  -8   3      160.46      147.40      6.34 o 
   5  -8   3       14.43       14.15      4.17 o 
   6  -8   3       78.87       92.31      5.80 o 
 -10  -7   3        6.46        9.22      4.30 o 
  -9  -7   3        0.45        4.46      3.57 o 
  -8  -7   3        8.53       11.00      3.33 o 
  -7  -7   3        8.67        8.64      3.22 o 
  -6  -7   3       32.07       37.45      3.88 o 
  -5  -7   3       24.16       24.55      3.62 o 
  -4  -7   3      538.89      523.81      9.04 o 
  -3  -7   3      192.41      188.25      5.64 o 
  -2  -7   3       16.09       13.14      2.80 o 
  -1  -7   3       56.10       50.99      3.29 o 
   0  -7   3      135.65      127.50      9.46 o 
   1  -7   3      166.52      180.69      5.58 o 
   2  -7   3       96.24       94.66      4.62 o 
   3  -7   3      398.29      394.74      8.66 o 
   4  -7   3       13.24       17.15      3.57 o 
   5  -7   3      140.11      132.69      5.83 o 
   6  -7   3       26.64       18.96      3.93 o 
   7  -7   3       12.90       19.11      4.46 o 
 -10  -6   3        0.18       -1.51      4.07 o 
  -9  -6   3        4.42        9.30      3.80 o 
  -8  -6   3       20.05       17.17      3.74 o 
  -7  -6   3        1.16        2.80      2.66 o 
  -6  -6   3      121.23      118.82      5.11 o 
  -5  -6   3      627.87      639.29      9.76 o 
  -4  -6   3        3.27        2.44      2.32 o 
  -3  -6   3        2.11        0.00      1.76 o 
  -2  -6   3       23.08       18.04      2.34 o 
  -1  -6   3      428.79      422.24      7.04 o 
   0  -6   3        6.83        5.34      1.45 o 
   1  -6   3      338.75      346.59      6.70 o 
   2  -6   3       21.86       21.54      2.58 o 
   3  -6   3       67.22       60.22      3.97 o 
   4  -6   3      852.06      813.92     11.70 o 
   5  -6   3        2.66        2.00      3.55 o 
   6  -6   3       75.45       56.60      4.92 o 
   7  -6   3       12.13        6.51      3.77 o 
   8  -6   3       45.69       42.36      5.08 o 
 -10  -5   3        2.37       -0.42      4.01 o 
  -9  -5   3      262.51      259.91      8.51 o 
  -8  -5   3       15.32       17.21      3.35 o 
  -7  -5   3      305.80      295.54      7.63 o 
  -6  -5   3      359.81      330.31      7.51 o 
  -5  -5   3       45.30       42.80      3.14 o 
  -4  -5   3       17.78       10.94      2.30 o 
  -3  -5   3       14.77       21.70      2.05 o 
  -2  -5   3      127.75      115.15      3.62 o 
  -1  -5   3       95.14      111.86      3.57 o 
   0  -5   3      121.94      145.99      4.96 o 
   1  -5   3       89.47       61.26      3.02 o 
   2  -5   3      339.91      301.98      6.04 o 
   3  -5   3      232.22      214.64      5.58 o 
   4  -5   3        1.35        4.27      2.58 o 
   5  -5   3      296.54      278.54      7.23 o 
   6  -5   3      172.60      176.69      6.48 o 
   7  -5   3      197.52      197.07      7.03 o 
   8  -5   3        2.50       -3.67      3.67 o 
   9  -5   3       12.19        6.19      4.55 o 
 -11  -4   3        1.43       -3.69      3.69 o 
 -10  -4   3        5.36        2.88      4.01 o 
  -9  -4   3        2.85       -3.09      4.08 o 
  -8  -4   3       33.97       36.89      3.94 o 
  -7  -4   3        0.08       -3.01      3.01 o 
  -6  -4   3       20.77       18.13      3.08 o 
  -5  -4   3     1062.09     1081.51     11.58 o 
  -4  -4   3        3.88        1.41      1.95 o 
  -3  -4   3      222.56      261.65      5.03 o 
  -2  -4   3       81.21       93.32      2.93 o 
  -1  -4   3        0.10        2.54      1.22 o 
   0  -4   3      485.04      467.67      4.35 o 
   1  -4   3     2541.88     2985.52     16.00 o 
   2  -4   3       14.90        9.43      1.98 o 
   3  -4   3     1061.16     1122.74     10.86 o 
   4  -4   3      415.96      396.70      7.05 o 
   5  -4   3        7.52        6.50      2.65 o 
   6  -4   3       84.78       75.35      4.84 o 
   7  -4   3        1.10        0.00      3.39 o 
   8  -4   3        0.80        3.09      3.32 o 
   9  -4   3       18.09       25.07      4.60 o 
 -11  -3   3        0.78       -4.19      4.19 o 
 -10  -3   3       14.26        3.86      4.29 o 
  -9  -3   3       40.73       39.83      4.82 o 
  -8  -3   3       44.38       38.54      4.12 o 
  -7  -3   3       18.08       14.63      3.25 o 
  -6  -3   3      746.34      685.84      9.84 o 
  -5  -3   3       87.65       78.50      3.38 o 
  -4  -3   3      280.14      246.40      5.09 o 
  -3  -3   3      360.24      380.26      5.68 o 
  -2  -3   3     1641.90     1757.02     11.22 o 
  -1  -3   3       85.72       91.26      2.61 o 
   0  -3   3      357.68      398.01      5.73 o 
   1  -3   3     3913.05     4029.94     65.72 o 
   2  -3   3        2.01       -0.21      1.57 o 
   4  -3   3       14.88       10.64      1.93 o 
   5  -3   3        0.63        2.96      1.96 o 
   6  -3   3       53.26       48.88      3.72 o 
   7  -3   3      120.91      121.67      5.39 o 
   8  -3   3        1.76        4.37      3.33 o 
   9  -3   3       59.41       63.91      5.18 o 
  10  -3   3        9.53        9.36      3.92 o 
 -11  -2   3        1.68        5.07      3.69 o 
 -10  -2   3        9.19        8.73      3.76 o 
  -9  -2   3       40.85       40.70      4.42 o 
  -8  -2   3        5.05       -1.54      3.35 o 
  -7  -2   3     1247.93     1141.38     13.62 o 
  -6  -2   3      182.95      154.82      5.06 o 
  -5  -2   3       16.13       14.66      1.94 o 
  -4  -2   3        0.93       -0.24      1.46 o 
  -3  -2   3      944.99      936.73      8.35 o 
  -2  -2   3      394.55      387.54      4.91 o 
  -1  -2   3      431.90      470.53      4.99 o 
   0  -2   3      505.73      543.85      3.67 o 
   1  -2   3       17.24       24.50      1.48 o 
   2  -2   3      683.28      742.01      6.79 o 
   3  -2   3     1338.34     1503.56     10.63 o 
   4  -2   3      119.08      136.18      3.77 o 
   5  -2   3      219.74      232.56      5.28 o 
   6  -2   3     1142.58     1164.43     12.45 o 
   7  -2   3      300.45      296.79      7.39 o 
   8  -2   3        0.39        3.92      3.12 o 
   9  -2   3       38.98       34.04      4.13 o 
  10  -2   3        3.32       -2.26      3.60 o 
 -11  -1   3       10.06        8.39      4.38 o 
 -10  -1   3        1.97        0.82      3.71 o 
  -9  -1   3       30.67       24.70      4.18 o 
  -8  -1   3      354.01      349.33      8.45 o 
  -7  -1   3      101.45       90.48      4.54 o 
  -6  -1   3       56.79       52.70      3.25 o 
  -5  -1   3        2.97        5.60      1.64 o 
  -4  -1   3      495.92      454.69      6.35 o 
  -3  -1   3      158.69      153.05      3.40 o 
  -2  -1   3     3235.21     2958.38     50.85 o 
   0  -1   3     6148.14     6293.41     47.76 o 
   1  -1   3      305.89      316.07      3.64 o 
   2  -1   3      241.81      267.16      3.71 o 
   3  -1   3      180.63      173.33      3.47 o 
   4  -1   3       46.74       49.76      2.38 o 
   5  -1   3      850.24      761.64      8.76 o 
   6  -1   3      380.54      397.67      7.08 o 
   7  -1   3      224.77      218.09      6.10 o 
   8  -1   3        1.12        2.65      3.00 o 
   9  -1   3       17.25       18.22      3.84 o 
  10  -1   3        4.67       -0.78      3.59 o 
  11  -1   3       54.67       58.09      5.44 o 
 -10   0   3        3.26        8.35      3.53 o 
  -9   0   3        5.56        0.37      3.23 o 
  -8   0   3       83.20       76.98      5.07 o 
  -7   0   3       71.42       61.59      4.17 o 
  -6   0   3       34.54       34.61      2.69 o 
  -5   0   3      522.63      460.71      7.16 o 
  -4   0   3      460.77      466.75      6.49 o 
  -3   0   3      682.95      656.47      6.73 o 
  -2   0   3     2489.36     2072.71     41.19 o 
  -1   0   3    16201.18    17646.05    129.51 o 
   0   0   3     3984.75     3912.99     38.79 o 
   1   0   3     3910.05     3628.02     46.03 o 
   2   0   3      260.25      268.12      3.38 o 
   3   0   3      969.19     1010.39      7.56 o 
   4   0   3        4.19        8.03      1.36 o 
   5   0   3      780.76      765.67      8.38 o 
   6   0   3       34.76       33.74      2.62 o 
   7   0   3       79.04       71.47      3.95 o 
   8   0   3      101.67       98.07      4.79 o 
   9   0   3        0.06        3.90      3.00 o 
  10   0   3       15.64       16.65      4.09 o 
  11   0   3        3.44       11.76      3.75 o 
 -10   1   3        2.65        4.51      3.81 o 
  -9   1   3       28.16       25.55      4.13 o 
  -8   1   3      192.94      184.01      7.00 o 
  -7   1   3      119.85      114.53      5.18 o 
  -6   1   3        5.64        7.14      2.28 o 
  -5   1   3        0.74        2.69      1.61 o 
  -4   1   3     2481.45     2772.31     16.01 o 
  -3   1   3       28.74       29.84      1.78 o 
  -2   1   3     2908.05     2416.76     45.47 o 
  -1   1   3      960.78      921.95      6.16 o 
   0   1   3      209.45      208.06      1.84 o 
   1   1   3      822.87      859.34      5.20 o 
   2   1   3       29.72       31.08      1.26 o 
   3   1   3     1138.49     1135.93      7.74 o 
   4   1   3      134.93      179.74      3.58 o 
   5   1   3       81.84       88.95      3.16 o 
   6   1   3      606.17      654.73      8.49 o 
   7   1   3      456.49      444.37      7.75 o 
   8   1   3       37.95       35.41      3.76 o 
   9   1   3      141.29      125.81      5.70 o 
  10   1   3       44.95       44.69      4.59 o 
  11   1   3       30.63       32.94      4.47 o 
 -10   2   3       44.56       55.07      5.78 o 
  -9   2   3       68.65       80.95      5.07 o 
  -8   2   3      199.54      182.12      6.94 o 
  -7   2   3       19.20       19.67      3.44 o 
  -6   2   3       11.22       10.04      2.39 o 
  -5   2   3      149.81      140.83      4.31 o 
  -4   2   3       24.78       55.50      2.77 o 
  -3   2   3     1809.09     2037.15     12.64 o 
  -2   2   3      381.19      380.21      4.82 o 
  -1   2   3      294.73      308.07      3.83 o 
   0   2   3     1488.19     1329.22     32.45 o 
   1   2   3     5114.16     4922.86     56.24 o 
   2   2   3    10701.87    10971.49     96.79 o 
   3   2   3      232.59      274.92      3.85 o 
   4   2   3     2389.23     2693.25     13.74 o 
   5   2   3     1643.55     1799.47     12.44 o 
   6   2   3       43.26       61.15      2.96 o 
   7   2   3       62.61       71.90      3.70 o 
   8   2   3      129.51      108.12      4.98 o 
   9   2   3        2.16        1.22      2.74 o 
  10   2   3       72.43       81.00      5.08 o 
  11   2   3        1.72        1.62      3.95 o 
 -10   3   3        0.39       -0.23      4.19 o 
  -9   3   3        0.93       -1.84      4.06 o 
  -8   3   3       12.08        5.55      4.05 o 
  -7   3   3        0.11        2.96      2.88 o 
  -6   3   3      253.77      238.08      6.32 o 
  -5   3   3      138.08      147.13      4.69 o 
  -4   3   3      494.29      603.25      8.10 o 
  -3   3   3      391.38      439.65      6.22 o 
  -2   3   3       23.49       35.73      1.87 o 
  -1   3   3      341.40      340.90      4.43 o 
   0   3   3      610.41      600.19      5.35 o 
   1   3   3      337.30      362.29      4.06 o 
   2   3   3     2403.29     2310.41     41.81 o 
   3   3   3      352.09      343.74      4.59 o 
   4   3   3     5376.23     5000.56     76.52 o 
   5   3   3      515.79      569.66      7.05 o 
   6   3   3      131.98      165.73      4.45 o 
   7   3   3      273.55      302.13      6.48 o 
   8   3   3       71.68       73.41      4.16 o 
   9   3   3        0.18       -2.42      2.91 o 
  10   3   3       27.23       22.53      3.98 o 
  11   3   3        1.79        3.80      3.70 o 
  12   3   3        3.47       -0.91      4.10 o 
  -9   4   3        0.12        3.90      3.90 o 
  -8   4   3       38.74       40.75      4.66 o 
  -7   4   3       51.09       57.44      4.36 o 
  -6   4   3      196.67      176.35      6.23 o 
  -5   4   3        0.01       -1.00      2.38 o 
  -4   4   3      484.48      495.53      7.77 o 
  -3   4   3      149.68      123.69      3.81 o 
  -2   4   3      723.19      769.95      8.07 o 
  -1   4   3       33.24       34.65      1.89 o 
   0   4   3      433.42      455.73      3.77 o 
   1   4   3        0.09        3.66      1.10 o 
   2   4   3     1686.35     1813.05     10.47 o 
   3   4   3     1461.93     1605.88     10.38 o 
   4   4   3      126.95      127.37      3.50 o 
   5   4   3        1.66        4.02      1.59 o 
   6   4   3       31.74       41.81      2.53 o 
   7   4   3      128.23      128.24      4.43 o 
   8   4   3       29.09       22.54      3.12 o 
   9   4   3       24.28       21.76      3.25 o 
  10   4   3        0.69        0.70      3.13 o 
  11   4   3        2.82        9.56      3.45 o 
  12   4   3       79.05       95.64      6.73 o 
  -9   5   3       31.70       26.00      5.07 o 
  -8   5   3        5.50        2.44      3.76 o 
  -7   5   3       26.83       20.61      4.08 o 
  -6   5   3        0.01        3.93      2.91 o 
  -5   5   3      156.44      149.50      5.40 o 
  -4   5   3      198.69      207.23      5.68 o 
  -3   5   3      507.90      530.53      7.96 o 
  -2   5   3        3.85        5.31      1.82 o 
  -1   5   3        0.11       -1.49      1.49 o 
   0   5   3      688.39      607.39      9.75 o 
   1   5   3       24.48       30.86      1.78 o 
   2   5   3        0.05       -0.20      1.35 o 
   3   5   3      682.02      710.45      7.48 o 
   4   5   3     1829.79     1995.92     13.28 o 
   5   5   3        6.19        7.55      1.70 o 
   6   5   3        0.97        0.61      1.84 o 
   7   5   3      152.00      155.10      5.02 o 
   8   5   3       88.63       76.68      4.25 o 
   9   5   3        0.51        0.15      2.92 o 
  10   5   3        8.03        6.36      3.72 o 
  11   5   3       33.15       38.92      4.46 o 
  12   5   3        5.01        8.61      4.24 o 
  -8   6   3        7.60        8.96      3.93 o 
  -7   6   3        4.33       -0.39      3.96 o 
  -6   6   3       73.59       69.54      5.21 o 
  -5   6   3       17.96       21.50      3.63 o 
  -4   6   3       26.44       26.18      3.18 o 
  -3   6   3       42.17       37.75      3.13 o 
  -2   6   3        3.01        8.68      2.08 o 
  -1   6   3     1633.96     1630.98     13.21 o 
   0   6   3       95.38      113.21      2.52 o 
   1   6   3      159.67      173.95      4.08 o 
   2   6   3        1.31        1.66      1.55 o 
   3   6   3     1659.14     1796.14     12.83 o 
   4   6   3        2.95        0.80      1.87 o 
   5   6   3      102.26       78.95      3.42 o 
   6   6   3      126.39      124.27      4.28 o 
   7   6   3      234.56      240.19      6.19 o 
   8   6   3      208.05      214.12      6.38 o 
   9   6   3       15.06       27.96      3.46 o 
  10   6   3        6.26        7.41      3.34 o 
  11   6   3        0.73        1.22      3.60 o 
  -7   7   3       82.82       77.35      6.00 o 
  -6   7   3        0.47        1.88      3.73 o 
  -5   7   3      106.17      111.21      5.73 o 
  -4   7   3      443.74      434.98      9.31 o 
  -3   7   3       87.92       92.30      4.68 o 
  -2   7   3      350.34      323.55      6.91 o 
  -1   7   3       12.26       19.00      2.40 o 
   0   7   3       61.45       71.14      2.35 o 
   1   7   3      149.64      140.09      4.23 o 
   2   7   3      107.98       92.41      3.32 o 
   3   7   3       38.01       48.82      2.96 o 
   4   7   3      117.61      128.99      4.08 o 
   5   7   3       65.85       61.36      3.33 o 
   6   7   3        2.34        3.83      2.24 o 
   7   7   3       38.16       34.20      3.51 o 
   8   7   3      167.40      159.37      5.92 o 
   9   7   3        1.03        2.67      3.13 o 
  10   7   3       32.73       28.80      4.39 o 
  11   7   3        0.64        0.42      3.68 o 
  -7   8   3        4.67       -1.15      4.13 o 
  -6   8   3        4.72        2.27      3.94 o 
  -5   8   3       54.78       54.34      4.85 o 
  -4   8   3       34.33       38.28      4.28 o 
  -3   8   3      988.35      982.77     13.40 o 
  -2   8   3       22.59       20.68      3.24 o 
  -1   8   3       70.21       65.88      4.05 o 
   0   8   3      127.03      125.00      3.25 o 
   1   8   3      237.52      229.44      5.63 o 
   2   8   3      113.02      109.14      4.25 o 
   3   8   3       97.04       86.87      4.08 o 
   4   8   3        4.90        8.26      2.35 o 
   5   8   3      184.90      169.33      5.22 o 
   6   8   3      220.53      222.53      6.08 o 
   7   8   3      295.60      283.49      7.21 o 
   8   8   3        2.73        7.29      3.29 o 
   9   8   3       56.80       68.18      4.57 o 
  10   8   3       27.01       26.35      4.31 o 
  11   8   3       22.41       25.60      5.06 o 
  -6   9   3       17.10       12.89      4.31 o 
  -5   9   3       34.59       43.07      4.87 o 
  -4   9   3        0.04        2.24      3.76 o 
  -3   9   3        1.61        6.98      3.44 o 
  -2   9   3      155.12      154.25      6.02 o 
  -1   9   3      303.07      310.97      7.87 o 
   0   9   3      254.23      264.91      4.87 o 
   1   9   3       19.85       20.29      2.99 o 
   2   9   3       23.28       22.54      2.89 o 
   3   9   3        1.55        1.02      2.55 o 
   4   9   3      530.50      521.43      9.07 o 
   5   9   3      130.26      139.62      5.24 o 
   6   9   3       59.79       65.86      3.98 o 
   7   9   3        4.43        5.47      2.94 o 
   8   9   3        2.92       -0.51      3.27 o 
   9   9   3        2.93        2.98      3.31 o 
  10   9   3       24.31       21.35      4.59 o 
  11   9   3        4.53        3.85      4.53 o 
  -5  10   3        8.99       10.87      4.68 o 
  -4  10   3       23.71       30.10      4.47 o 
  -3  10   3       30.51       34.40      4.47 o 
  -2  10   3        0.10       -3.65      3.65 o 
  -1  10   3        1.64        5.64      3.19 o 
   0  10   3       57.93       55.56      3.13 o 
   1  10   3      123.06      122.03      5.24 o 
   2  10   3        0.25       -0.72      2.80 o 
   3  10   3      408.61      397.05      8.49 o 
   4  10   3       18.91       13.69      3.41 o 
   5  10   3       35.65       44.05      3.97 o 
   6  10   3       30.61       31.26      3.69 o 
   7  10   3       49.53       61.52      4.62 o 
   8  10   3        3.21        3.31      3.43 o 
   9  10   3        0.06       -1.79      3.47 o 
  10  10   3       13.83       13.48      4.34 o 
  -4  11   3        0.75       -0.92      4.46 o 
  -3  11   3       95.29       90.67      6.28 o 
  -2  11   3        8.28       -4.60      4.60 o 
  -1  11   3       22.19       19.13      4.06 o 
   0  11   3        1.43        2.02      3.60 o 
   1  11   3       59.37       46.41      4.64 o 
   2  11   3      118.83      118.32      5.64 o 
   3  11   3        2.34        7.22      2.76 o 
   4  11   3        0.24       -3.37      3.37 o 
   5  11   3        2.28        6.64      3.16 o 
   6  11   3       68.03       72.42      5.11 o 
   7  11   3       27.39       17.40      4.19 o 
   8  11   3        4.74        0.00      3.62 o 
   9  11   3       11.95        7.28      4.05 o 
  -2  12   3        7.56       15.84      4.47 o 
  -1  12   3        3.64        6.12      4.22 o 
   0  12   3       84.14       85.41      4.15 o 
   1  12   3       54.89       62.38      5.19 o 
   2  12   3        0.00        1.30      3.69 o 
   3  12   3       35.89       39.40      4.19 o 
   4  12   3        8.99       10.23      3.84 o 
   5  12   3       68.19       82.44      5.19 o 
   6  12   3        0.13       -0.39      3.86 o 
   7  12   3       30.18       29.76      4.72 o 
   8  12   3        9.24       10.40      3.90 o 
   0  13   3        0.19        1.06      3.23 o 
   1  13   3       16.76       23.58      4.99 o 
   2  13   3       68.70       78.67      6.13 o 
   3  13   3        2.21        4.57      3.86 o 
   4  13   3       26.93       34.33      4.68 o 
   5  13   3       10.27        6.76      4.08 o 
   6  13   3       13.53       26.45      4.29 o 
   7  13   3        0.02       -0.90      4.21 o 
  -3 -12   4       76.53       81.89      6.63 o 
  -2 -12   4       19.69        7.84      5.17 o 
  -1 -12   4        1.36        6.51      4.29 o 
  -6 -11   4       24.25       20.90      4.93 o 
  -5 -11   4       41.32       35.35      5.58 o 
  -4 -11   4      167.16      166.47      7.72 o 
  -3 -11   4       22.68       24.31      4.73 o 
  -2 -11   4       36.56       33.07      4.87 o 
  -1 -11   4        9.16        2.29      4.17 o 
   0 -11   4       54.20       57.85      3.89 o 
   1 -11   4        7.33        5.80      3.92 o 
   2 -11   4       27.25       31.17      4.79 o 
  -7 -10   4       47.27       53.73      5.54 o 
  -6 -10   4       72.36       78.99      5.95 o 
  -5 -10   4      177.85      186.04      7.93 o 
  -4 -10   4        0.89       -0.76      3.94 o 
  -3 -10   4       11.23       16.20      3.83 o 
  -2 -10   4       50.15       51.28      4.75 o 
  -1 -10   4       20.38       20.19      3.80 o 
   0 -10   4        0.08        3.18      2.23 o 
   1 -10   4        8.34       10.34      3.69 o 
   2 -10   4        0.94        1.20      4.13 o 
   3 -10   4      283.85      277.61      9.48 o 
   4 -10   4        0.00       -4.47      4.47 o 
  -8  -9   4        4.92        3.06      3.99 o 
  -7  -9   4       49.81       57.34      5.32 o 
  -6  -9   4       48.37       51.91      5.26 o 
  -5  -9   4      187.08      207.46      7.70 o 
  -4  -9   4      168.44      153.02      6.81 o 
  -3  -9   4      175.76      175.39      6.94 o 
  -2  -9   4       28.20       25.89      3.86 o 
  -1  -9   4       55.14       58.79      4.63 o 
   0  -9   4       10.15       10.18      2.55 o 
   1  -9   4       29.04       51.42      4.25 o 
   2  -9   4      132.57      144.10      6.25 o 
   3  -9   4        7.46       12.85      4.02 o 
   4  -9   4       14.51       12.55      3.95 o 
   5  -9   4        3.70        6.33      4.40 o 
  -9  -8   4        7.60       17.00      3.94 o 
  -8  -8   4       59.18       49.98      5.49 o 
  -7  -8   4        4.51        2.07      3.65 o 
  -6  -8   4      124.81      145.41      6.21 o 
  -5  -8   4      309.43      308.48      8.36 o 
  -4  -8   4      310.70      309.49      8.22 o 
  -3  -8   4       19.52       26.81      4.08 o 
  -2  -8   4      276.93      295.24      7.66 o 
  -1  -8   4      307.03      317.20      7.50 o 
   0  -8   4       29.66       30.23      2.51 o 
   1  -8   4       59.72       53.56      3.97 o 
   2  -8   4        9.56        5.20      3.44 o 
   3  -8   4       45.70       42.52      4.28 o 
   4  -8   4        4.61        8.15      3.33 o 
   5  -8   4      157.27      149.55      6.83 o 
   6  -8   4        1.91       -3.00      4.20 o 
  -9  -7   4        5.11        8.27      3.62 o 
  -8  -7   4       11.77       16.36      3.60 o 
  -7  -7   4        0.05        0.18      3.01 o 
  -6  -7   4       65.22       66.77      4.72 o 
  -5  -7   4      333.36      302.63      7.76 o 
  -4  -7   4       79.00       82.64      4.53 o 
  -3  -7   4        4.10        3.16      2.68 o 
  -2  -7   4      121.54      115.20      4.69 o 
  -1  -7   4      187.65      198.72      5.82 o 
   0  -7   4       23.26       20.45      4.91 o 
   1  -7   4       34.99       40.83      3.51 o 
   2  -7   4      271.46      263.87      6.85 o 
   3  -7   4       84.24       79.30      4.53 o 
   4  -7   4       24.58       35.84      3.81 o 
   5  -7   4       35.29       28.27      4.34 o 
   6  -7   4        5.63        1.55      3.90 o 
   7  -7   4        2.02        7.50      4.26 o 
 -10  -6   4        5.97        2.03      4.54 o 
  -9  -6   4        3.44        6.89      3.39 o 
  -8  -6   4        4.14        9.11      3.32 o 
  -7  -6   4       34.01       32.34      3.87 o 
  -6  -6   4       17.26       19.15      3.16 o 
  -5  -6   4       24.55       24.48      3.32 o 
  -4  -6   4      360.64      361.06      7.48 o 
  -3  -6   4       10.63       10.86      2.30 o 
  -2  -6   4       25.93       24.05      2.54 o 
  -1  -6   4      184.56      203.77      5.32 o 
   0  -6   4      184.19      166.15      3.54 o 
   1  -6   4      995.94      971.92     11.29 o 
   2  -6   4      315.23      308.81      6.95 o 
   3  -6   4      235.52      238.80      6.41 o 
   4  -6   4       23.25       30.40      3.60 o 
   5  -6   4       49.97       42.95      4.50 o 
   6  -6   4        0.71       -3.55      3.55 o 
   7  -6   4       90.47       93.34      6.05 o 
   8  -6   4        0.10        1.74      3.89 o 
 -10  -5   4       19.17       22.97      4.69 o 
  -9  -5   4       20.82       25.18      4.55 o 
  -8  -5   4        1.58       11.65      3.49 o 
  -7  -5   4      281.12      281.56      7.82 o 
  -6  -5   4        8.23        7.34      3.01 o 
  -5  -5   4      432.79      411.04      7.89 o 
  -4  -5   4       65.48       76.06      3.55 o 
  -3  -5   4      253.51      266.87      5.65 o 
  -2  -5   4      470.00      471.57      7.19 o 
  -1  -5   4      192.61      185.61      4.62 o 
   0  -5   4       28.59       25.13      1.66 o 
   1  -5   4        1.43        1.66      1.86 o 
   2  -5   4      353.67      387.84      6.97 o 
   3  -5   4       12.61       15.69      2.54 o 
   4  -5   4      379.07      357.57      7.52 o 
   5  -5   4        0.01        1.42      3.65 o 
   6  -5   4       62.81       64.27      4.95 o 
   7  -5   4       36.01       29.44      4.64 o 
   8  -5   4        5.03        3.40      3.85 o 
   9  -5   4        0.27       -4.36      4.36 o 
 -10  -4   4        2.58        4.71      4.01 o 
  -9  -4   4        1.70       -1.52      4.15 o 
  -8  -4   4      313.32      305.45      8.62 o 
  -7  -4   4       52.91       43.26      4.24 o 
  -6  -4   4      902.13      838.84     11.36 o 
  -5  -4   4       22.42       25.60      2.84 o 
  -4  -4   4       17.77       18.75      2.26 o 
  -3  -4   4        1.67        4.33      1.66 o 
  -2  -4   4       27.58       27.27      2.07 o 
  -1  -4   4       31.25       40.07      2.27 o 
   0  -4   4      112.91      139.36      2.61 o 
   1  -4   4      348.35      371.19      5.99 o 
   2  -4   4      532.83      567.03      7.56 o 
   3  -4   4       70.22       56.38      3.19 o 
   4  -4   4      114.77      103.36      4.16 o 
   5  -4   4        0.11       -0.25      2.65 o 
   6  -4   4       15.15       10.22      3.68 o 
   7  -4   4       95.89       81.18      5.04 o 
   8  -4   4       20.05       17.71      4.29 o 
   9  -4   4       26.40       32.06      4.38 o 
 -10  -3   4       40.76       40.38      4.83 o 
  -9  -3   4      117.65      110.33      6.28 o 
  -8  -3   4        0.65        1.31      3.52 o 
  -7  -3   4      590.45      540.67      9.82 o 
  -6  -3   4        1.57       -1.75      2.74 o 
  -5  -3   4      106.57      121.93      4.24 o 
  -4  -3   4      703.39      734.81      8.88 o 
  -3  -3   4     1560.41     1599.62     12.14 o 
  -2  -3   4       27.11       43.74      2.34 o 
  -1  -3   4      375.62      457.44      5.84 o 
   0  -3   4      166.17      219.68     21.37 o 
   1  -3   4     8346.87     8462.56    105.88 o 
   2  -3   4      211.47      264.86      4.93 o 
   3  -3   4       29.73       28.66      2.42 o 
   4  -3   4      155.16      156.04      4.43 o 
   5  -3   4        1.20       -1.82      2.34 o 
   6  -3   4      267.72      258.56      6.65 o 
   7  -3   4        7.88        5.54      3.28 o 
   8  -3   4       65.92       56.93      4.95 o 
   9  -3   4       35.82       28.93      4.75 o 
  10  -3   4        8.54        6.59      4.10 o 
 -10  -2   4       28.72       32.24      4.66 o 
  -9  -2   4       30.40       29.26      3.96 o 
  -8  -2   4       19.31       20.39      3.57 o 
  -7  -2   4      129.50      116.64      5.33 o 
  -6  -2   4       70.70       71.32      3.81 o 
  -5  -2   4        8.00        8.54      1.83 o 
  -4  -2   4     1569.16     1586.70     12.66 o 
  -3  -2   4       67.02       47.69      2.49 o 
  -2  -2   4     5684.37     5591.28     81.05 o 
  -1  -2   4       68.41       69.76      2.31 o 
   0  -2   4     2562.51     2300.76     36.37 o 
   1  -2   4     1537.56     1705.43     10.38 o 
   2  -2   4     2655.39     2566.27     52.63 o 
   3  -2   4      369.13      341.70      5.43 o 
   4  -2   4       17.39       14.07      2.22 o 
   5  -2   4      431.44      398.50      6.92 o 
   6  -2   4       54.16       56.36      3.55 o 
   7  -2   4      465.73      469.74      9.07 o 
   8  -2   4       15.27       15.59      3.36 o 
   9  -2   4       21.16       21.66      3.62 o 
  10  -2   4        0.22       -3.84      3.84 o 
 -10  -1   4        2.10        5.73      3.39 o 
  -9  -1   4       47.40       45.41      4.60 o 
  -8  -1   4        2.94        5.67      3.36 o 
  -7  -1   4        9.30       14.86      3.16 o 
  -6  -1   4       14.53        9.26      2.26 o 
  -5  -1   4       37.67       39.35      2.58 o 
  -4  -1   4       29.28       31.70      2.36 o 
  -3  -1   4     2931.74     3250.85     16.33 o 
  -2  -1   4      579.78      608.68      6.29 o 
  -1  -1   4     1537.61     1547.29      9.31 o 
   0  -1   4      549.02      608.20      3.88 o 
   1  -1   4      231.57      271.81      3.73 o 
   2  -1   4        9.18       15.05      1.37 o 
   3  -1   4      279.36      331.92      4.90 o 
   4  -1   4      253.21      253.03      4.73 o 
   5  -1   4       17.50       23.05      2.30 o 
   6  -1   4       67.90       66.00      3.55 o 
   7  -1   4      126.53      125.94      4.97 o 
   8  -1   4      610.99      610.20     10.74 o 
   9  -1   4        7.13        3.44      3.24 o 
  10  -1   4       12.95       17.49      4.02 o 
  11  -1   4        1.91        4.47      4.03 o 
 -10   0   4        0.51        5.39      3.74 o 
  -9   0   4        6.52        8.12      3.34 o 
  -8   0   4        1.34        4.60      3.00 o 
  -7   0   4      506.93      479.39      9.31 o 
  -6   0   4      559.40      489.07      8.48 o 
  -5   0   4       57.58       55.32      3.08 o 
  -4   0   4      236.36      189.62      4.48 o 
  -3   0   4       13.71       10.70      1.74 o 
  -2   0   4      149.67      164.58      3.27 o 
  -1   0   4     5697.47     5331.66     68.59 o 
   0   0   4     1560.07     1693.03    160.21 o 
   1   0   4      870.29      940.71      6.41 o 
   2   0   4      474.65      468.26      4.85 o 
   3   0   4       80.15       81.05      2.35 o 
   4   0   4       42.43       42.48      2.11 o 
   5   0   4      251.33      249.28      5.04 o 
   6   0   4      552.21      563.15      8.20 o 
   7   0   4      197.39      183.90      5.47 o 
   8   0   4       28.70       33.53      3.77 o 
   9   0   4       23.04       21.77      3.74 o 
  10   0   4        6.05        7.14      3.46 o 
  11   0   4        9.12       21.65      4.13 o 
 -10   1   4       47.95       47.58      5.31 o 
  -9   1   4        0.80        0.39      3.47 o 
  -8   1   4        0.11        2.37      3.05 o 
  -7   1   4      132.43      127.01      5.34 o 
  -6   1   4      260.48      249.12      6.51 o 
  -5   1   4      193.42      164.57      4.75 o 
  -4   1   4      720.30      798.22      8.83 o 
  -3   1   4      187.05      173.18      3.87 o 
  -2   1   4     1457.82     1601.23     10.14 o 
  -1   1   4     1994.03     1681.60     36.38 o 
   0   1   4     7852.54     7297.39     54.52 o 
   1   1   4     2097.11     1848.44     34.34 o 
   2   1   4     1148.60     1169.51      7.44 o 
   3   1   4      605.63      630.90      6.01 o 
   4   1   4      722.34      749.86      7.38 o 
   5   1   4      867.06      877.00      8.95 o 
   6   1   4      288.66      296.85      5.91 o 
   7   1   4      148.23      152.64      4.98 o 
   8   1   4       43.39       34.76      3.79 o 
   9   1   4        4.28        0.63      3.15 o 
  10   1   4       71.78       85.85      5.16 o 
  11   1   4        0.00       -1.24      3.73 o 
 -10   2   4        8.95       13.50      4.55 o 
  -9   2   4        4.94       11.66      3.36 o 
  -8   2   4       51.52       46.73      4.74 o 
  -7   2   4      166.79      157.04      5.92 o 
  -6   2   4      220.81      192.83      5.78 o 
  -5   2   4       33.30       41.54      2.84 o 
  -4   2   4      100.41      116.42      3.84 o 
  -3   2   4      118.79      134.60      3.62 o 
  -2   2   4        2.14        2.09      1.19 o 
  -1   2   4     1458.33     1465.95      9.07 o 
   0   2   4     2296.20     1901.54     37.50 o 
   1   2   4      726.77      787.67      5.85 o 
   2   2   4      634.37      658.67      5.62 o 
   3   2   4      920.20      985.61      7.53 o 
   4   2   4       10.38        7.94      1.40 o 
   5   2   4      108.95      108.51      3.36 o 
   6   2   4      150.97      159.01      4.38 o 
   7   2   4      204.91      217.99      5.60 o 
   8   2   4      105.89      100.08      4.75 o 
   9   2   4       47.92       47.45      4.04 o 
  10   2   4        3.68       -0.88      3.33 o 
  11   2   4        4.48        0.81      3.86 o 
  -9   3   4       10.67       10.51      4.10 o 
  -8   3   4       22.58       17.32      4.00 o 
  -7   3   4      177.92      177.36      6.38 o 
  -6   3   4        1.85       -0.56      2.60 o 
  -5   3   4      306.50      317.00      6.64 o 
  -4   3   4       26.08       34.62      2.67 o 
  -3   3   4     1997.74     2165.32     14.31 o 
  -2   3   4      221.31      250.80      4.44 o 
  -1   3   4        6.88        9.88      1.35 o 
   0   3   4      331.10      325.27      5.45 o 
   1   3   4     1197.35     1199.30      7.86 o 
   2   3   4     8289.95     8261.18     89.84 o 
   3   3   4     3312.79     2884.75     52.70 o 
   4   3   4      105.08      103.09      2.98 o 
   5   3   4       19.21       14.73      1.95 o 
   6   3   4      128.91      125.18      4.03 o 
   7   3   4       46.15       63.85      3.50 o 
   8   3   4      231.07      221.84      6.18 o 
   9   3   4       22.35       23.04      3.14 o 
  10   3   4       63.45       70.13      4.89 o 
  11   3   4        0.21       -2.99      3.76 o 
  12   3   4       17.60       26.69      4.52 o 
  -9   4   4       70.86       61.80      5.93 o 
  -8   4   4       82.29       73.00      5.62 o 
  -7   4   4       10.64        8.88      3.26 o 
  -6   4   4        1.42        1.19      2.76 o 
  -5   4   4       21.35       17.54      2.87 o 
  -4   4   4      265.70      287.68      6.21 o 
  -3   4   4      550.86      694.62      8.61 o 
  -2   4   4        1.00       -0.16      1.56 o 
  -1   4   4      132.16      145.40      3.49 o 
   0   4   4     5711.30     4976.76     52.53 o 
   1   4   4      337.11      333.71      4.55 o 
   2   4   4     6935.04     6849.88     86.09 o 
   3   4   4        1.43        2.25      1.57 o 
   5   4   4      382.35      415.19      6.34 o 
   6   4   4       38.05       30.79      2.35 o 
   7   4   4        5.00        9.20      2.27 o 
   8   4   4       47.49       46.65      3.49 o 
   9   4   4        0.10        0.46      2.79 o 
  10   4   4       50.53       48.55      4.54 o 
  11   4   4       66.76       63.86      5.45 o 
  12   4   4        3.13        8.31      4.05 o 
  -8   5   4        7.73        4.78      4.06 o 
  -7   5   4        0.07       -3.31      3.31 o 
  -6   5   4       46.48       44.27      3.92 o 
  -5   5   4       35.64       32.40      3.64 o 
  -4   5   4       74.17       83.50      4.02 o 
  -3   5   4      704.64      743.77      9.49 o 
  -2   5   4        1.72        3.64      1.79 o 
  -1   5   4        6.37        1.23      1.66 o 
   0   5   4       65.34       58.12      1.77 o 
   1   5   4      165.12      197.90      3.98 o 
   2   5   4      758.08      813.07      7.77 o 
   3   5   4      609.52      688.21      7.40 o 
   4   5   4     6284.02     5976.13     91.98 o 
   5   5   4        4.14        5.01      2.25 o 
   6   5   4       16.61       14.74      2.37 o 
   7   5   4      124.24      138.74      4.85 o 
   8   5   4      122.50      112.36      4.92 o 
   9   5   4      144.72      144.26      5.67 o 
  10   5   4        0.51       -1.58      3.20 o 
  11   5   4        7.88       13.74      3.60 o 
  12   5   4        2.46        2.70      4.01 o 
  -8   6   4       10.94       20.23      4.33 o 
  -7   6   4       45.15       47.81      4.68 o 
  -6   6   4        8.87       16.61      3.40 o 
  -5   6   4        9.32       11.74      3.14 o 
  -4   6   4      167.86      173.40      5.74 o 
  -3   6   4      223.27      231.50      5.97 o 
  -2   6   4      193.57      189.62      5.11 o 
  -1   6   4      557.48      598.63      8.16 o 
   0   6   4      167.05      217.01      4.84 o 
   1   6   4      146.59      162.07      4.04 o 
   2   6   4       70.86       59.46      2.59 o 
   3   6   4      706.41      772.49      8.46 o 
   4   6   4      281.68      284.57      5.66 o 
   5   6   4      385.51      405.67      6.90 o 
   6   6   4      415.63      430.56      7.50 o 
   7   6   4      493.05      510.64      8.71 o 
   8   6   4       77.61       77.39      4.32 o 
   9   6   4        0.70       -1.90      2.83 o 
  10   6   4       15.51       18.65      3.63 o 
  11   6   4        2.71        0.61      3.66 o 
  12   6   4        3.18        7.28      4.33 o 
  -7   7   4        0.51        3.63      3.84 o 
  -6   7   4       11.58       11.64      3.62 o 
  -5   7   4       21.10       26.71      4.15 o 
  -4   7   4      686.66      661.08     11.24 o 
  -3   7   4      186.03      182.34      6.05 o 
  -2   7   4        3.39       -1.84      2.43 o 
  -1   7   4      105.10       85.22      3.93 o 
   0   7   4      322.46      319.75     10.04 o 
   1   7   4        0.37        3.27      1.71 o 
   2   7   4       47.62       57.97      2.89 o 
   3   7   4      107.44      116.40      3.91 o 
   4   7   4       43.30       43.74      2.83 o 
   5   7   4       83.66       84.74      3.85 o 
   6   7   4       13.38       19.87      2.60 o 
   7   7   4       34.00       37.63      3.40 o 
   8   7   4        0.18        0.74      2.81 o 
   9   7   4        1.21       -2.31      3.02 o 
  10   7   4       13.75       16.47      4.00 o 
  11   7   4        5.93        3.94      3.74 o 
  -7   8   4        6.40        7.65      3.95 o 
  -6   8   4       13.15       25.02      3.95 o 
  -5   8   4       67.08       66.07      5.39 o 
  -4   8   4       37.34       29.42      4.46 o 
  -3   8   4       95.56       87.43      5.32 o 
  -2   8   4      508.91      536.17      9.48 o 
  -1   8   4      118.31      113.15      4.69 o 
   0   8   4      445.77      428.05     22.09 o 
   1   8   4       34.35       34.78      3.06 o 
   2   8   4      543.55      526.63      8.21 o 
   3   8   4       62.02       59.93      3.41 o 
   4   8   4      762.30      771.34     10.07 o 
   5   8   4        4.23        2.90      2.49 o 
   6   8   4      157.94      152.86      5.26 o 
   7   8   4       92.72       82.80      4.71 o 
   8   8   4      136.16      137.47      5.91 o 
   9   8   4       41.63       42.74      4.42 o 
  10   8   4        4.72        2.70      3.58 o 
  11   8   4        6.20        8.15      3.94 o 
  -6   9   4       18.95       19.84      4.52 o 
  -5   9   4       11.10       14.27      4.19 o 
  -4   9   4        8.48        8.64      3.92 o 
  -3   9   4       50.38       40.51      4.65 o 
  -2   9   4        1.11        9.14      3.51 o 
  -1   9   4      245.40      254.16      7.15 o 
   0   9   4        1.08        1.72      1.86 o 
   1   9   4      221.69      208.63      6.05 o 
   2   9   4        0.00       -1.01      2.47 o 
   3   9   4      240.49      252.21      6.55 o 
   4   9   4       57.35       55.63      4.05 o 
   5   9   4        0.29        1.89      2.67 o 
   6   9   4        6.78        5.16      2.96 o 
   7   9   4       25.30       32.15      3.57 o 
   8   9   4       15.22       13.29      3.71 o 
   9   9   4        3.36        6.81      3.44 o 
  10   9   4        0.54        1.62      3.82 o 
  11   9   4        6.44        7.15      4.66 o 
  -5  10   4       19.64       10.03      4.91 o 
  -4  10   4       51.51       56.36      5.48 o 
  -3  10   4       34.09       29.17      4.34 o 
  -2  10   4       30.73       24.52      4.31 o 
  -1  10   4       20.14       19.09      3.78 o 
   0  10   4       57.57       54.32      4.17 o 
   1  10   4       35.00       29.29      3.59 o 
   2  10   4      284.71      266.56      7.29 o 
   3  10   4       53.58       51.51      4.20 o 
   4  10   4      135.77      129.56      5.42 o 
   5  10   4       15.77       16.89      3.21 o 
   6  10   4        2.05        3.33      2.86 o 
   7  10   4        4.18       -0.67      3.16 o 
   8  10   4       33.66       30.85      4.34 o 
   9  10   4        0.39        4.13      3.42 o 
  10  10   4       40.76       42.48      5.04 o 
  -4  11   4        0.04        1.39      4.04 o 
  -3  11   4       21.43       18.83      4.80 o 
  -2  11   4       42.72       37.70      4.92 o 
  -1  11   4        9.96        7.87      4.23 o 
   0  11   4       75.50       73.11      3.72 o 
   1  11   4        6.55        5.88      3.34 o 
   2  11   4        3.12       -0.16      3.47 o 
   3  11   4       37.95       41.35      4.19 o 
   4  11   4        1.37        2.30      3.04 o 
   5  11   4      123.02      113.99      5.91 o 
   6  11   4       39.49       44.86      4.09 o 
   7  11   4       14.95       23.82      3.74 o 
   8  11   4        7.30        7.86      3.62 o 
   9  11   4       34.48       50.06      5.14 o 
  10  11   4       44.42       44.73      5.38 o 
  -2  12   4       40.48       34.32      5.26 o 
  -1  12   4       20.75       27.34      4.91 o 
   0  12   4       62.81       47.42      3.81 o 
   1  12   4        5.45        2.65      3.84 o 
   2  12   4       74.63       68.55      4.96 o 
   3  12   4        0.08       -3.39      3.39 o 
   4  12   4       62.30       59.13      4.70 o 
   5  12   4       46.31       40.35      4.52 o 
   6  12   4      118.78      125.11      6.40 o 
   7  12   4       33.03       38.67      4.57 o 
   8  12   4        0.73        0.85      3.61 o 
   9  12   4        3.14        2.96      4.18 o 
   0  13   4        3.20        2.87      3.76 o 
   1  13   4       30.48       36.84      4.80 o 
   2  13   4       10.73        8.52      4.29 o 
   3  13   4        0.04       -2.26      3.87 o 
   4  13   4        5.03        1.03      3.96 o 
   5  13   4       20.63       35.04      4.40 o 
   6  13   4       21.61       25.46      4.41 o 
   7  13   4        2.97       -4.33      4.33 o 
   4  14   4       40.30       33.22      5.53 o 
  -5 -11   5        0.53        4.80      4.25 o 
  -4 -11   5       30.85       33.31      5.33 o 
  -3 -11   5       93.62       97.72      6.56 o 
  -2 -11   5       43.91       36.37      5.12 o 
  -1 -11   5       59.80       66.41      5.72 o 
   0 -11   5        2.16        3.51      2.90 o 
   1 -11   5       21.10       24.82      4.53 o 
  -7 -10   5        2.70        6.93      4.08 o 
  -6 -10   5      123.62      129.65      7.14 o 
  -5 -10   5       27.64       33.53      4.94 o 
  -4 -10   5       15.86       17.67      4.36 o 
  -3 -10   5        7.75       18.23      4.12 o 
  -2 -10   5       84.64       96.09      5.72 o 
  -1 -10   5       13.65       14.78      4.03 o 
   0 -10   5       97.55       95.22      4.15 o 
   1 -10   5       12.22       17.59      4.40 o 
   2 -10   5       16.52       12.50      4.92 o 
   3 -10   5        3.84       10.31      4.26 o 
  -8  -9   5        0.56       10.56      3.96 o 
  -7  -9   5        8.65        5.34      4.54 o 
  -6  -9   5       53.00       55.14      5.81 o 
  -5  -9   5        8.90        7.77      4.38 o 
  -4  -9   5       19.71       25.58      4.30 o 
  -3  -9   5       40.05       41.36      4.84 o 
  -2  -9   5        3.45        3.98      3.14 o 
  -1  -9   5        2.48       -0.69      3.29 o 
   0  -9   5       10.98        8.46      4.34 o 
   1  -9   5       44.42       33.81      4.29 o 
   2  -9   5        6.22       12.64      4.05 o 
   3  -9   5       54.70       64.07      5.22 o 
   4  -9   5        1.80        1.47      4.11 o 
   5  -9   5       39.90       47.51      5.06 o 
  -8  -8   5        4.01        6.67      3.99 o 
  -7  -8   5       62.76       68.53      5.34 o 
  -6  -8   5       34.52       37.62      4.36 o 
  -5  -8   5        1.82       -1.55      3.84 o 
  -4  -8   5       75.00       89.21      5.46 o 
  -3  -8   5      652.85      639.43     11.48 o 
  -2  -8   5        4.82        6.63      3.62 o 
  -1  -8   5        3.73        3.68      3.15 o 
   0  -8   5       35.96       39.31      2.76 o 
   1  -8   5       22.83       18.59      4.13 o 
   2  -8   5      236.96      243.10      7.36 o 
   3  -8   5       15.07        6.48      4.12 o 
   4  -8   5      113.93      124.74      6.14 o 
   5  -8   5        5.33        3.25      4.00 o 
   6  -8   5       13.15       14.57      4.29 o 
  -9  -7   5        5.48       10.23      3.99 o 
  -8  -7   5       37.65       42.56      4.66 o 
  -7  -7   5        0.41        4.81      2.92 o 
  -6  -7   5      133.34      142.74      6.16 o 
  -5  -7   5      144.23      143.13      6.05 o 
  -4  -7   5      247.50      230.69      6.85 o 
  -3  -7   5      389.94      387.17      8.54 o 
  -2  -7   5       54.28       60.76      4.13 o 
  -1  -7   5      495.43      507.94      9.15 o 
   0  -7   5        2.10        7.11      1.93 o 
   1  -7   5       77.24       78.03      4.66 o 
   2  -7   5       87.26       84.39      4.47 o 
   3  -7   5       60.79       60.89      4.40 o 
   4  -7   5        5.25        2.52      3.09 o 
   5  -7   5       13.88       18.10      3.68 o 
   6  -7   5        5.87        8.40      3.73 o 
   7  -7   5       10.72        5.93      4.42 o 
  -9  -6   5        1.50        1.28      3.86 o 
  -8  -6   5        2.20       -2.11      3.49 o 
  -7  -6   5      133.63      137.38      5.93 o 
  -6  -6   5       65.59       51.24      4.37 o 
  -5  -6   5      239.21      236.86      6.84 o 
  -4  -6   5      113.11      114.55      4.94 o 
  -3  -6   5        4.50        0.38      2.48 o 
  -2  -6   5       85.56       92.67      4.24 o 
  -1  -6   5      718.46      719.19     10.08 o 
   0  -6   5      487.03      485.87      5.85 o 
   1  -6   5      126.26      107.91      4.48 o 
   2  -6   5      138.98      149.92      5.32 o 
   3  -6   5        0.83        5.92      2.57 o 
   4  -6   5        0.17        1.80      2.72 o 
   5  -6   5       40.40       39.11      3.98 o 
   6  -6   5       25.18       19.21      4.09 o 
   7  -6   5       14.94        9.03      4.30 o 
   8  -6   5       69.39       73.62      6.61 o 
 -10  -5   5        7.60        2.74      4.48 o 
  -9  -5   5       38.47       39.96      4.85 o 
  -8  -5   5       10.73        8.81      3.92 o 
  -7  -5   5        1.74       -3.12      3.24 o 
  -6  -5   5      102.17       95.35      5.00 o 
  -5  -5   5        0.63        3.21      2.43 o 
  -4  -5   5       64.19       58.70      3.53 o 
  -3  -5   5        1.96        2.82      1.90 o 
  -2  -5   5      155.07      142.92      4.53 o 
  -1  -5   5      399.41      400.09      6.96 o 
   0  -5   5       43.72       47.65      2.15 o 
   1  -5   5       62.48       47.95      3.31 o 
   2  -5   5      493.01      505.53      8.17 o 
   3  -5   5      260.21      263.88      6.50 o 
   4  -5   5       36.21       41.55      3.44 o 
   5  -5   5       96.50      107.50      4.95 o 
   6  -5   5        7.54        7.39      3.54 o 
   7  -5   5      171.62      158.08      6.78 o 
   8  -5   5        3.30        2.66      3.85 o 
   9  -5   5       47.77       51.58      5.64 o 
 -10  -4   5       35.10       25.93      5.17 o 
  -9  -4   5       81.86       99.42      5.84 o 
  -8  -4   5       57.73       46.57      4.53 o 
  -7  -4   5       26.75       31.75      3.98 o 
  -6  -4   5      192.88      170.53      5.76 o 
  -5  -4   5       27.83       28.77      3.16 o 
  -4  -4   5       85.35       77.20      3.51 o 
  -3  -4   5       95.09       74.60      3.32 o 
  -2  -4   5      254.18      244.67      5.19 o 
  -1  -4   5      124.98      140.63      4.04 o 
   0  -4   5      613.67      659.19      5.75 o 
   1  -4   5       47.49       31.34      2.50 o 
   2  -4   5       10.68        5.83      1.80 o 
   3  -4   5      180.59      184.23      4.97 o 
   4  -4   5       18.62       23.04      2.86 o 
   5  -4   5      201.27      191.11      5.94 o 
   6  -4   5      880.99      813.00     12.35 o 
   7  -4   5        3.49        2.68      3.91 o 
   8  -4   5       44.40       33.96      4.91 o 
   9  -4   5       11.94       12.08      3.90 o 
 -10  -3   5        0.20        1.54      3.63 o 
  -9  -3   5       56.06       50.23      5.15 o 
  -8  -3   5       17.39       18.81      4.04 o 
  -7  -3   5       86.60       77.16      5.01 o 
  -6  -3   5      198.83      190.85      5.87 o 
  -5  -3   5       50.26       47.62      3.14 o 
  -4  -3   5      146.21      118.19      4.07 o 
  -3  -3   5       43.75       47.83      2.71 o 
  -2  -3   5      125.74      143.00      3.92 o 
  -1  -3   5       25.86       42.37      2.40 o 
   0  -3   5      381.25      385.75      4.07 o 
   1  -3   5      101.54      111.26      3.47 o 
   2  -3   5       91.74      105.87      3.41 o 
   3  -3   5      166.22      146.74      4.11 o 
   4  -3   5        3.09        7.96      1.98 o 
   5  -3   5      338.35      325.79      6.88 o 
   6  -3   5      159.98      150.63      5.68 o 
   7  -3   5       35.88       35.87      4.30 o 
   8  -3   5       33.10       32.83      4.24 o 
   9  -3   5       67.04       73.12      5.21 o 
  10  -3   5        0.00       -3.34      4.06 o 
 -10  -2   5        0.54       -2.63      3.61 o 
  -9  -2   5       27.92       28.29      4.38 o 
  -8  -2   5       86.60       78.41      5.53 o 
  -7  -2   5      416.52      372.20      8.68 o 
  -6  -2   5       11.92       12.34      3.05 o 
  -5  -2   5      137.69      124.27      4.33 o 
  -4  -2   5       99.71       82.95      3.44 o 
  -3  -2   5      168.72      193.78      4.47 o 
  -2  -2   5      369.81      411.18      5.98 o 
  -1  -2   5      951.94      987.87      8.58 o 
   0  -2   5       55.52       72.83      1.74 o 
   1  -2   5      385.14      452.05      5.74 o 
   2  -2   5      521.86      458.08      6.18 o 
   3  -2   5      971.49     1117.40     10.04 o 
   4  -2   5        1.00       -1.58      1.68 o 
   5  -2   5        7.88        7.51      2.24 o 
   6  -2   5      373.20      350.35      7.24 o 
   7  -2   5       30.04       28.41      3.62 o 
   8  -2   5      111.55      116.17      5.69 o 
   9  -2   5        0.10        0.56      3.44 o 
  10  -2   5        0.01       -1.47      3.66 o 
 -10  -1   5       20.99       17.20      4.29 o 
  -9  -1   5        7.34        5.82      3.86 o 
  -8  -1   5        5.02        4.25      3.34 o 
  -7  -1   5       38.52       32.91      3.86 o 
  -6  -1   5      320.86      261.37      6.50 o 
  -5  -1   5       91.43       97.01      3.89 o 
  -4  -1   5       93.28       70.10      3.06 o 
  -3  -1   5      586.10      624.65      7.55 o 
  -2  -1   5      446.35      437.50      5.91 o 
  -1  -1   5     2848.07     2629.76     52.55 o 
   0  -1   5       21.94       22.46      1.09 o 
   1  -1   5       10.36        6.99      1.27 o 
   2  -1   5     2592.38     2294.71     48.93 o 
   3  -1   5     2716.69     2427.63     54.10 o 
   4  -1   5       12.66       11.52      1.90 o 
   5  -1   5       69.31       73.66      3.32 o 
   6  -1   5      366.14      371.32      7.27 o 
   7  -1   5      149.82      152.60      5.62 o 
   8  -1   5       74.51       62.96      4.88 o 
   9  -1   5       12.86       16.40      3.62 o 
  10  -1   5        1.61       -0.40      3.50 o 
  11  -1   5       20.13       19.83      4.64 o 
 -10   0   5       13.42        6.71      4.31 o 
  -9   0   5       19.01       27.54      4.04 o 
  -8   0   5       20.02       17.90      3.63 o 
  -7   0   5      175.88      159.27      5.95 o 
  -6   0   5      307.63      253.52      6.57 o 
  -5   0   5      139.50      110.38      3.95 o 
  -4   0   5      215.29      168.27      4.47 o 
  -3   0   5        0.32       -0.24      1.67 o 
  -2   0   5       22.09       21.17      2.11 o 
  -1   0   5     1151.85     1222.26      8.79 o 
   0   0   5     1904.22     2171.08    224.52 o 
   1   0   5       13.08       11.30      1.43 o 
   2   0   5       29.11       41.55      1.74 o 
   3   0   5        8.48        9.17      1.29 o 
   4   0   5      403.99      464.56      6.31 o 
   5   0   5       40.03       31.76      2.30 o 
   6   0   5      308.42      334.21      6.52 o 
   7   0   5      173.13      172.03      5.51 o 
   8   0   5      558.12      560.71     10.18 o 
   9   0   5        0.61       -0.99      3.33 o 
  10   0   5       13.38       15.19      3.79 o 
  11   0   5        1.32        3.89      3.67 o 
 -10   1   5       16.43       12.35      4.69 o 
  -9   1   5       22.60       23.56      3.96 o 
  -8   1   5       14.32       17.97      3.34 o 
  -7   1   5      129.42      117.98      5.55 o 
  -6   1   5      248.69      252.69      6.62 o 
  -5   1   5       16.81       15.26      2.47 o 
  -4   1   5        3.60       -0.38      1.84 o 
  -3   1   5       17.71       15.29      1.89 o 
  -2   1   5     6856.92     6154.74     87.40 o 
  -1   1   5     2096.84     2263.12     11.99 o 
   0   1   5      538.60      614.18      4.05 o 
   1   1   5        0.26        0.95      0.84 o 
   2   1   5      814.26      802.50      6.69 o 
   3   1   5      147.21      165.09      3.33 o 
   4   1   5       43.30       53.26      2.30 o 
   5   1   5      552.49      578.41      7.37 o 
   6   1   5        3.40        2.32      2.08 o 
   7   1   5      575.05      555.99      8.92 o 
   8   1   5       34.97       34.38      3.85 o 
   9   1   5      171.73      169.44      6.36 o 
  10   1   5        3.98        2.19      3.38 o 
  11   1   5        0.57        4.17      3.83 o 
  -9   2   5       21.32        9.99      4.56 o 
  -8   2   5       28.14       24.26      3.90 o 
  -7   2   5       22.40       31.46      3.75 o 
  -6   2   5      105.63      104.76      4.83 o 
  -5   2   5       67.82       68.73      3.53 o 
  -4   2   5      372.98      431.28      7.02 o 
  -3   2   5     1182.67     1268.73     10.85 o 
  -2   2   5      946.84      982.01      8.70 o 
  -1   2   5      195.36      211.10      3.77 o 
   0   2   5      602.15      616.37      4.15 o 
   1   2   5     2671.46     2445.12     45.08 o 
   2   2   5      167.64      157.32      3.06 o 
   3   2   5      519.70      606.22      6.22 o 
   4   2   5      352.26      404.40      5.58 o 
   5   2   5       34.43       31.54      2.28 o 
   6   2   5       64.88       52.12      2.95 o 
   7   2   5      298.71      317.09      6.71 o 
   8   2   5      356.40      339.06      7.69 o 
   9   2   5       96.78       93.14      4.97 o 
  10   2   5        9.80        5.52      3.65 o 
  11   2   5        0.17        0.81      3.78 o 
  -9   3   5       48.38       55.72      5.14 o 
  -8   3   5        2.37        3.62      3.43 o 
  -7   3   5       12.96       10.00      3.67 o 
  -6   3   5      113.25      120.17      5.30 o 
  -5   3   5       14.01       15.39      2.75 o 
  -4   3   5      399.94      462.21      7.64 o 
  -3   3   5        2.96        3.29      1.78 o 
  -2   3   5      113.55      114.01      3.36 o 
  -1   3   5       65.39       65.94      2.35 o 
   0   3   5     1655.58     1694.26     22.13 o 
   1   3   5      980.17      962.61      7.51 o 
   2   3   5      705.15      828.92      7.04 o 
   3   3   5      222.15      223.53      4.02 o 
   4   3   5     1986.32     2271.95     13.43 o 
   5   3   5     2202.82     2370.23     15.00 o 
   6   3   5      228.97      232.15      5.17 o 
   7   3   5       91.89       92.39      4.08 o 
   8   3   5       97.75       93.96      4.55 o 
   9   3   5       25.12       24.90      3.47 o 
  10   3   5        2.63        2.10      3.40 o 
  11   3   5        9.07       14.18      4.00 o 
  12   3   5        2.77        5.66      4.16 o 
  -9   4   5        0.83        2.96      4.14 o 
  -8   4   5        1.92        8.23      3.71 o 
  -7   4   5       64.53       52.65      4.67 o 
  -6   4   5      144.33      129.22      5.51 o 
  -5   4   5       44.20       40.34      3.59 o 
  -4   4   5        0.71       -1.75      2.31 o 
  -3   4   5       88.11       81.37      3.42 o 
  -2   4   5      110.96      135.70      3.89 o 
  -1   4   5      768.96      845.12      8.31 o 
   0   4   5      228.96      246.61     11.53 o 
   1   4   5       30.52       43.52      2.08 o 
   2   4   5     1145.21     1196.15      9.05 o 
   3   4   5     3278.76     2959.29     58.19 o 
   4   4   5       88.05       95.10      3.43 o 
   5   4   5      284.59      298.73      5.49 o 
   6   4   5      130.32      165.07      4.47 o 
   7   4   5      130.38      133.56      4.68 o 
   8   4   5       42.64       35.47      3.54 o 
   9   4   5        0.52        0.91      2.74 o 
  10   4   5        8.88        8.37      3.31 o 
  11   4   5        9.35       12.10      4.13 o 
  12   4   5       42.91       50.08      5.53 o 
  -8   5   5       31.56       44.76      4.81 o 
  -7   5   5        4.51        3.39      3.72 o 
  -6   5   5      122.03      116.86      5.45 o 
  -5   5   5       42.83       40.67      3.97 o 
  -4   5   5      827.44      860.91     11.25 o 
  -3   5   5       86.79       94.29      3.94 o 
  -2   5   5      104.17      135.15      4.20 o 
  -1   5   5       26.02       29.64      2.28 o 
   0   5   5        4.52       -0.29      1.05 o 
   1   5   5      362.41      383.75      5.52 o 
   2   5   5      292.80      260.24      4.69 o 
   3   5   5       69.46       71.76      2.96 o 
   4   5   5     3678.76     3353.65     68.41 o 
   5   5   5        1.21        2.47      2.39 o 
   6   5   5      124.97      147.88      4.50 o 
   7   5   5       48.15       44.97      3.30 o 
   8   5   5        1.50        0.41      2.33 o 
   9   5   5       21.65       27.65      3.61 o 
  10   5   5       18.10       17.91      3.52 o 
  11   5   5       63.89       67.30      5.53 o 
  12   5   5        2.46       11.45      4.13 o 
  -8   6   5        1.71        1.82      4.14 o 
  -7   6   5        1.02       -3.71      3.71 o 
  -6   6   5        0.06        1.08      3.04 o 
  -5   6   5        8.81        5.24      3.49 o 
  -4   6   5      434.32      448.81      8.84 o 
  -3   6   5      121.56      122.42      4.52 o 
  -2   6   5       18.21       17.87      2.48 o 
  -1   6   5      304.65      291.25      5.93 o 
   0   6   5       18.02       14.79      1.82 o 
   1   6   5      757.21      717.66      8.22 o 
   2   6   5       44.48       49.21      2.60 o 
   3   6   5       53.17       60.84      3.10 o 
   4   6   5       31.42       36.06      3.23 o 
   5   6   5     1355.45     1386.84     12.60 o 
   6   6   5      254.68      228.96      5.77 o 
   7   6   5        0.47        3.36      2.18 o 
   8   6   5        3.46       13.89      2.91 o 
   9   6   5       13.95       13.95      2.92 o 
  10   6   5       18.69       19.87      3.81 o 
  11   6   5       25.68       29.24      4.17 o 
  12   6   5       17.60       12.24      4.71 o 
  -7   7   5       65.19       73.96      6.08 o 
  -6   7   5        2.63        5.65      3.34 o 
  -5   7   5       68.14       69.84      5.20 o 
  -4   7   5       15.68       18.66      3.55 o 
  -3   7   5       18.49       17.29      3.09 o 
  -2   7   5       84.47       88.84      4.01 o 
  -1   7   5       20.46       25.19      2.64 o 
   0   7   5      296.54      312.67      5.19 o 
   1   7   5      175.85      187.17      4.77 o 
   2   7   5       85.88       74.47      3.27 o 
   3   7   5       22.25       28.43      2.60 o 
   4   7   5      215.93      242.84      5.60 o 
   5   7   5      301.10      290.13      6.47 o 
   6   7   5      192.43      208.05      5.93 o 
   7   7   5      177.07      188.12      5.86 o 
   8   7   5        4.30        0.44      3.01 o 
   9   7   5       26.39       32.61      3.45 o 
  10   7   5        4.96        4.43      3.29 o 
  11   7   5        0.74       -3.10      3.70 o 
  -6   8   5       18.93       27.58      4.05 o 
  -5   8   5        2.35       -0.57      3.84 o 
  -4   8   5       66.88       64.63      5.30 o 
  -3   8   5      422.97      449.99      9.54 o 
  -2   8   5        0.01       -2.78      2.78 o 
  -1   8   5        5.61        7.70      2.69 o 
   0   8   5        8.07        4.01      1.75 o 
   1   8   5      291.44      281.38      6.18 o 
   2   8   5       16.00       17.13      2.43 o 
   3   8   5       84.21       98.56      3.96 o 
   4   8   5       72.88       62.62      3.70 o 
   5   8   5        6.41        8.00      2.66 o 
   6   8   5        5.80        8.21      2.68 o 
   7   8   5      154.41      169.92      5.93 o 
   8   8   5      224.46      227.99      6.91 o 
   9   8   5       22.25       29.73      3.96 o 
  10   8   5       59.30       51.82      5.02 o 
  11   8   5       16.83        9.59      4.62 o 
  -6   9   5        9.95        4.39      4.64 o 
  -5   9   5       56.41       53.32      5.40 o 
  -4   9   5       44.88       32.81      4.85 o 
  -3   9   5       21.82       26.28      4.11 o 
  -2   9   5        0.61        5.27      3.42 o 
  -1   9   5       17.36       18.98      3.41 o 
   0   9   5      195.35      186.38      4.29 o 
   1   9   5        9.00        9.66      2.79 o 
   2   9   5        1.34        0.00      2.48 o 
   3   9   5        1.96       -0.64      2.73 o 
   4   9   5      386.16      391.35      8.07 o 
   5   9   5      128.85      133.25      5.24 o 
   6   9   5       16.12       17.75      3.28 o 
   7   9   5        9.54        8.77      3.14 o 
   8   9   5       13.61       10.54      3.39 o 
   9   9   5       85.25       85.20      5.54 o 
  10   9   5       62.17       56.38      5.30 o 
  11   9   5       25.41       31.28      5.25 o 
  -5  10   5        4.17        0.92      4.64 o 
  -4  10   5       10.83        7.38      4.50 o 
  -3  10   5        2.33        6.20      3.56 o 
  -2  10   5       10.96       19.73      4.11 o 
  -1  10   5      436.50      415.23      9.97 o 
   0  10   5       50.02       50.77      5.48 o 
   1  10   5       12.88       10.71      3.13 o 
   2  10   5        0.00        0.87      3.10 o 
   3  10   5      642.50      625.32     10.54 o 
   4  10   5        6.84        7.73      3.25 o 
   5  10   5       97.77      102.12      5.12 o 
   6  10   5       19.09       25.39      3.06 o 
   7  10   5       14.90       18.44      3.64 o 
   8  10   5       65.01       62.38      4.97 o 
   9  10   5       59.21       55.07      4.81 o 
  10  10   5        3.79        6.80      4.08 o 
  -4  11   5       33.47       37.28      5.41 o 
  -3  11   5        8.01       10.35      4.54 o 
  -2  11   5        4.63        6.02      3.74 o 
  -1  11   5        4.79        2.26      3.78 o 
   0  11   5        0.55        0.70      2.56 o 
   1  11   5        0.06       -1.51      3.21 o 
   2  11   5      257.73      257.63      7.70 o 
   3  11   5        3.58       -2.27      3.51 o 
   4  11   5       92.58      107.51      5.57 o 
   5  11   5        3.20       -0.33      3.47 o 
   6  11   5       34.93       44.58      4.04 o 
   7  11   5       34.11       36.66      4.07 o 
   8  11   5       37.48       49.93      4.65 o 
   9  11   5        1.41        3.76      4.00 o 
  10  11   5        0.13        6.78      3.87 o 
  -2  12   5        4.86        2.69      4.45 o 
  -1  12   5       26.16       34.60      4.63 o 
   0  12   5       12.69       19.83      3.03 o 
   1  12   5       95.76      100.23      5.94 o 
   2  12   5        1.97       -1.48      3.67 o 
   3  12   5        1.02        7.31      3.31 o 
   4  12   5       64.50       67.66      5.36 o 
   5  12   5       46.04       50.35      4.94 o 
   6  12   5       16.81       17.30      4.08 o 
   7  12   5        8.14       10.43      3.83 o 
   8  12   5        3.61        7.19      3.80 o 
   9  12   5       13.50       22.52      4.33 o 
   0  13   5        0.01       -1.54      3.01 o 
   1  13   5       16.79       11.69      4.78 o 
   2  13   5       10.87       19.90      4.43 o 
   3  13   5       21.55       22.30      4.17 o 
   4  13   5       36.42       41.93      4.70 o 
   5  13   5        3.39        0.00      3.89 o 
   6  13   5        0.85        0.85      4.01 o 
   7  13   5        1.44        0.88      3.94 o 
   3  14   5       62.43       68.24      5.83 o 
   4  14   5        9.74       10.92      4.28 o 
   5  14   5        0.05       -0.23      3.72 o 
  -4 -11   6       29.64       35.95      5.29 o 
  -3 -11   6        0.65        2.75      4.12 o 
  -2 -11   6       43.67       48.43      5.50 o 
  -1 -11   6        3.23       -1.37      4.81 o 
   0 -11   6       42.85       49.44      3.97 o 
  -6 -10   6        0.02       -2.53      4.61 o 
  -5 -10   6       10.20       -2.85      5.21 o 
  -4 -10   6        0.31        1.48      4.09 o 
  -3 -10   6        4.07        4.97      3.76 o 
  -2 -10   6        6.22        4.50      4.36 o 
  -1 -10   6       96.49       97.61      6.54 o 
   0 -10   6        2.09       -0.77      2.78 o 
   1 -10   6        7.17        4.19      4.33 o 
   2 -10   6        1.97        4.57      4.44 o 
   3 -10   6       81.47       79.22      6.32 o 
  -7  -9   6        4.49        0.90      4.37 o 
  -6  -9   6       14.19       15.04      4.78 o 
  -5  -9   6        3.90        0.00      4.14 o 
  -4  -9   6       25.53       32.51      4.47 o 
  -3  -9   6       32.18       35.47      4.47 o 
  -2  -9   6       69.07       75.69      5.22 o 
  -1  -9   6       13.09       14.29      3.94 o 
   0  -9   6        2.37        5.14      2.62 o 
   1  -9   6       16.36       19.65      4.14 o 
   2  -9   6      499.61      500.53     11.57 o 
   3  -9   6        5.23        3.48      4.51 o 
   4  -9   6       20.05       18.72      4.57 o 
  -8  -8   6       47.29       50.79      5.25 o 
  -7  -8   6        3.55        1.68      4.02 o 
  -6  -8   6       45.11       47.32      4.94 o 
  -5  -8   6       54.19       53.67      4.97 o 
  -4  -8   6      262.25      263.88      8.03 o 
  -3  -8   6      182.96      163.99      6.82 o 
  -2  -8   6       84.32       71.41      4.94 o 
  -1  -8   6        0.05       -1.14      2.99 o 
   0  -8   6       45.87       48.78      3.01 o 
   1  -8   6      157.82      150.70      6.44 o 
   2  -8   6        1.48        5.04      3.89 o 
   3  -8   6      243.67      220.50      7.61 o 
   4  -8   6        3.94        1.76      3.91 o 
   5  -8   6       65.32       80.92      5.41 o 
   6  -8   6        6.98        6.15      4.08 o 
  -9  -7   6        0.04        1.40      4.21 o 
  -8  -7   6        1.66       -3.96      3.96 o 
  -7  -7   6        1.23       -0.98      3.67 o 
  -6  -7   6       23.58       29.52      4.02 o 
  -5  -7   6      353.67      358.85      9.13 o 
  -4  -7   6      481.73      462.32      9.69 o 
  -3  -7   6      331.27      358.49      8.56 o 
  -2  -7   6      284.78      256.59      7.55 o 
  -1  -7   6       91.05       92.63      4.96 o 
   0  -7   6        8.20        8.98      2.15 o 
   1  -7   6      137.47      125.43      5.56 o 
   2  -7   6        3.92        1.23      3.01 o 
   3  -7   6        1.92       -1.64      3.22 o 
   4  -7   6        7.51       17.56      3.64 o 
   5  -7   6        5.01        5.13      3.44 o 
   6  -7   6        2.17        0.00      4.06 o 
   7  -7   6        0.21        5.43      4.07 o 
  -9  -6   6        7.40        7.60      4.12 o 
  -8  -6   6        1.76       -3.76      3.76 o 
  -7  -6   6        2.80       -3.56      3.56 o 
  -6  -6   6       51.35       48.26      4.19 o 
  -5  -6   6       54.78       42.57      3.97 o 
  -4  -6   6       55.91       62.16      3.95 o 
  -3  -6   6      166.27      155.47      5.63 o 
  -2  -6   6      495.47      489.71      9.04 o 
  -1  -6   6      247.34      266.91      6.81 o 
   0  -6   6        0.09        2.01      1.85 o 
   1  -6   6      237.69      239.59      6.27 o 
   2  -6   6      133.83      137.92      5.21 o 
   3  -6   6        1.59       10.48      2.76 o 
   4  -6   6        0.58       -1.10      2.60 o 
   5  -6   6        9.78        6.85      3.24 o 
   6  -6   6        0.04        0.75      3.37 o 
   7  -6   6      258.19      241.46      8.85 o 
   8  -6   6        0.07       -0.91      4.37 o 
  -9  -5   6       30.34       36.43      4.67 o 
  -8  -5   6        5.22       15.13      3.49 o 
  -7  -5   6        0.33        4.72      3.28 o 
  -6  -5   6       15.64       12.18      3.55 o 
  -5  -5   6        0.05       -1.01      2.59 o 
  -4  -5   6        1.11        1.19      2.52 o 
  -3  -5   6      102.30       81.31      4.00 o 
  -2  -5   6        2.17        3.27      2.30 o 
  -1  -5   6      141.80      146.00      4.97 o 
   0  -5   6      599.81      605.48     22.60 o 
   1  -5   6      234.65      240.79      5.85 o 
   2  -5   6      204.88      205.44      5.69 o 
   3  -5   6       41.41       36.66      3.26 o 
   4  -5   6      100.52       88.28      4.32 o 
   5  -5   6        0.00        1.23      2.63 o 
   6  -5   6       67.53       75.56      4.83 o 
   7  -5   6        1.61       -2.65      3.78 o 
   8  -5   6       18.74       13.65      4.39 o 
  -9  -4   6        1.45        6.07      3.76 o 
  -8  -4   6        0.04       -2.25      3.43 o 
  -7  -4   6       39.69       28.29      4.02 o 
  -6  -4   6      493.09      478.24      9.44 o 
  -5  -4   6       31.17       29.90      3.06 o 
  -4  -4   6      106.41      102.98      4.17 o 
  -3  -4   6        0.11       -1.79      2.02 o 
  -2  -4   6       14.56       14.75      2.14 o 
  -1  -4   6      587.39      613.77      8.38 o 
   0  -4   6      165.35      147.32      3.91 o 
   1  -4   6      154.85      161.87      4.55 o 
   2  -4   6        8.19        8.56      2.42 o 
   3  -4   6      146.30      126.88      4.51 o 
   4  -4   6       27.92       16.41      2.83 o 
   5  -4   6       52.22       58.92      3.91 o 
   6  -4   6        1.29        3.10      3.50 o 
   7  -4   6        0.10        5.89      3.49 o 
   8  -4   6       11.96        8.14      4.14 o 
   9  -4   6       34.62       37.71      5.20 o 
 -10  -3   6        4.13       -0.92      4.24 o 
  -9  -3   6       18.41       18.48      4.58 o 
  -8  -3   6       12.15        6.75      4.10 o 
  -7  -3   6      114.67      120.09      5.69 o 
  -6  -3   6        0.10        0.57      2.50 o 
  -5  -3   6        2.29        1.53      2.21 o 
  -4  -3   6       20.65       27.75      2.59 o 
  -3  -3   6      145.05      185.77      4.83 o 
  -2  -3   6      819.73      931.74      9.87 o 
  -1  -3   6     1319.89     1492.25     12.13 o 
   0  -3   6       87.46       88.92      2.25 o 
   1  -3   6      253.38      254.97      5.16 o 
   2  -3   6      397.27      385.06      6.37 o 
   3  -3   6       21.26       32.36      2.54 o 
   4  -3   6      130.16      151.98      4.79 o 
   5  -3   6        1.87       -2.67      2.67 o 
   6  -3   6      125.04      123.56      5.36 o 
   7  -3   6       13.25       13.69      3.94 o 
   8  -3   6      209.25      213.40      7.45 o 
   9  -3   6        0.10        8.08      3.62 o 
  10  -3   6        0.77        2.72      4.08 o 
 -10  -2   6       31.13       24.75      5.09 o 
  -9  -2   6       37.53       41.08      4.56 o 
  -8  -2   6      193.30      164.56      6.98 o 
  -7  -2   6      105.43       92.82      5.50 o 
  -6  -2   6       12.07        6.69      2.97 o 
  -5  -2   6       86.55       72.33      3.80 o 
  -4  -2   6      186.53      148.26      4.44 o 
  -3  -2   6       58.22       53.61      2.83 o 
  -2  -2   6      769.52      865.85      9.12 o 
  -1  -2   6      223.59      229.92      4.70 o 
   0  -2   6        0.08        0.47      1.07 o 
   1  -2   6       27.48       21.08      1.94 o 
   2  -2   6      562.69      637.98      7.67 o 
   3  -2   6       46.97       45.61      2.56 o 
   4  -2   6      110.39      122.82      4.09 o 
   5  -2   6      891.55      882.47     10.73 o 
   6  -2   6        0.11        0.77      2.76 o 
   7  -2   6       36.97       39.71      3.88 o 
   8  -2   6        6.68        5.51      4.02 o 
   9  -2   6        3.58       -3.03      3.94 o 
  10  -2   6        2.03        3.20      4.07 o 
 -10  -1   6        8.76        5.05      4.24 o 
  -9  -1   6       61.58       59.83      5.53 o 
  -8  -1   6       17.86       11.29      3.66 o 
  -7  -1   6       58.00       63.25      4.64 o 
  -6  -1   6       66.44       65.61      4.13 o 
  -5  -1   6      500.44      431.81      7.81 o 
  -4  -1   6        2.36        2.81      1.74 o 
  -3  -1   6       11.83        9.90      2.08 o 
  -2  -1   6       88.80       82.64      3.10 o 
  -1  -1   6     8115.92     8067.72    105.33 o 
   0  -1   6       18.16       18.46      1.18 o 
   1  -1   6       82.41       79.44      2.63 o 
   2  -1   6      733.98      884.57      8.35 o 
   3  -1   6      584.73      545.29      7.03 o 
   4  -1   6      413.37      426.26      6.66 o 
   5  -1   6       60.64       57.71      3.19 o 
   6  -1   6      334.34      343.22      7.08 o 
   7  -1   6        2.37        6.70      2.72 o 
   8  -1   6       31.50       28.02      3.96 o 
   9  -1   6        0.03       -3.79      3.79 o 
  10  -1   6       40.06       37.22      4.69 o 
  11  -1   6        2.10        0.23      3.88 o 
 -10   0   6        0.31        2.79      3.99 o 
  -9   0   6        0.02        1.85      3.28 o 
  -8   0   6       63.69       70.00      4.70 o 
  -7   0   6       68.84       61.43      4.52 o 
  -6   0   6       60.16       46.87      3.86 o 
  -5   0   6       69.97       67.99      3.77 o 
  -4   0   6      379.08      348.65      6.56 o 
  -3   0   6      192.04      199.26      4.78 o 
  -2   0   6     6276.36     5970.51     91.67 o 
  -1   0   6        1.14       -1.43      1.67 o 
   0   0   6       23.88       19.38      1.34 o 
   1   0   6       49.47       48.22      2.09 o 
   2   0   6      202.80      183.10      3.70 o 
   3   0   6     2159.17     2266.18     13.57 o 
   4   0   6      353.93      406.45      6.21 o 
   5   0   6       15.82       18.13      2.15 o 
   6   0   6      339.32      335.05      6.73 o 
   7   0   6      907.03      904.89     11.74 o 
   8   0   6       19.08       11.98      3.88 o 
   9   0   6      101.78       89.88      5.26 o 
  10   0   6        0.05        3.86      3.45 o 
  11   0   6        0.33        3.72      3.58 o 
  -9   1   6       13.43       14.26      3.92 o 
  -8   1   6        0.01        0.74      2.95 o 
  -7   1   6        9.93        7.26      3.36 o 
  -6   1   6       11.98        9.68      3.20 o 
  -5   1   6        0.18        5.34      2.15 o 
  -4   1   6        5.85        3.55      1.96 o 
  -3   1   6     2188.62     2278.59     15.17 o 
  -2   1   6     1418.54     1362.51     10.84 o 
  -1   1   6      989.55     1077.81      8.87 o 
   0   1   6     1266.78     1437.83      6.87 o 
   1   1   6      332.97      319.84      4.47 o 
   2   1   6      745.65      783.75      7.16 o 
   3   1   6       14.71       11.93      1.45 o 
   4   1   6        3.82        4.73      1.50 o 
   5   1   6       59.97       63.95      2.90 o 
   6   1   6       97.77      102.63      3.93 o 
   7   1   6      278.78      286.71      6.58 o 
   8   1   6      278.62      280.05      7.42 o 
   9   1   6        4.17        4.55      3.37 o 
  10   1   6       52.43       46.79      4.98 o 
  11   1   6        7.44       13.49      3.78 o 
  -9   2   6       29.96       28.73      4.65 o 
  -8   2   6        0.00        1.90      3.25 o 
  -7   2   6        0.01        0.83      2.88 o 
  -6   2   6       32.40       33.67      3.99 o 
  -5   2   6      729.50      723.91     10.30 o 
  -4   2   6      313.80      281.47      6.10 o 
  -3   2   6       89.23       68.25      3.10 o 
  -2   2   6       58.91       72.45      2.90 o 
  -1   2   6      233.27      249.39      4.46 o 
   0   2   6      421.00      480.16      4.01 o 
   1   2   6      102.15      103.65      2.68 o 
   2   2   6      326.49      332.10      4.66 o 
   3   2   6     1064.47     1120.39      8.98 o 
   4   2   6      490.98      466.34      6.30 o 
   5   2   6      115.67      105.94      3.51 o 
   6   2   6      213.01      236.16      5.44 o 
   7   2   6        5.01        9.13      2.28 o 
   8   2   6        0.01       -1.23      2.72 o 
   9   2   6       48.28       47.64      4.06 o 
  10   2   6        9.51        7.75      3.85 o 
  11   2   6       12.33       20.71      4.04 o 
  -9   3   6        0.99       -0.90      4.23 o 
  -8   3   6       35.77       33.47      4.63 o 
  -7   3   6       74.95       71.54      5.32 o 
  -6   3   6      153.17      167.93      5.94 o 
  -5   3   6      175.70      170.35      5.64 o 
  -4   3   6      166.79      169.27      5.21 o 
  -3   3   6      359.98      379.44      6.58 o 
  -2   3   6     1327.06     1424.34     11.56 o 
  -1   3   6      602.11      618.07      7.05 o 
   0   3   6       83.70      120.78      6.25 o 
   1   3   6      602.95      647.85      6.59 o 
   2   3   6        0.16        1.94      1.28 o 
   3   3   6      475.13      493.43      6.04 o 
   4   3   6      978.16     1027.77      9.30 o 
   5   3   6        3.25        4.63      1.64 o 
   6   3   6       36.56       29.24      2.48 o 
   7   3   6        9.29        7.61      2.53 o 
   8   3   6      276.66      271.45      6.81 o 
   9   3   6        0.50       -1.09      2.73 o 
  10   3   6        0.00       -0.71      3.31 o 
  11   3   6       15.22        9.46      3.94 o 
  12   3   6       40.47       41.45      5.33 o 
  -8   4   6       74.55       71.75      5.59 o 
  -7   4   6       25.10       20.90      4.19 o 
  -6   4   6        3.48        0.48      3.12 o 
  -5   4   6      212.58      219.27      6.46 o 
  -4   4   6      857.88      857.35     11.11 o 
  -3   4   6       12.08       12.00      2.31 o 
  -2   4   6      346.53      358.21      6.23 o 
  -1   4   6      402.86      427.31      6.31 o 
   0   4   6       14.21       10.18      2.31 o 
   1   4   6       46.56       40.61      2.15 o 
   2   4   6      340.49      322.24      5.04 o 
   3   4   6     2179.54     2416.75     14.01 o 
   4   4   6      436.26      445.15      6.38 o 
   5   4   6      139.71      148.05      4.10 o 
   6   4   6       45.42       40.77      2.86 o 
   7   4   6      146.47      145.15      4.74 o 
   8   4   6        5.50        9.59      2.68 o 
   9   4   6       15.04       12.97      3.12 o 
  10   4   6       16.01        7.91      3.51 o 
  11   4   6       87.20       94.66      6.03 o 
  12   4   6        6.08        1.35      4.41 o 
  -8   5   6        0.73        1.98      4.04 o 
  -7   5   6        3.74       -2.14      3.79 o 
  -6   5   6        5.73        8.43      3.53 o 
  -5   5   6      212.21      207.01      6.51 o 
  -4   5   6       19.35       26.44      3.29 o 
  -3   5   6        5.49        5.64      2.27 o 
  -2   5   6       35.74       46.46      2.94 o 
  -1   5   6      448.26      408.32      6.61 o 
   0   5   6     1032.04     1104.89     15.30 o 
   1   5   6      681.96      670.91      7.62 o 
   2   5   6      846.41      962.11      9.04 o 
   3   5   6       68.64       61.49      2.83 o 
   4   5   6        1.38       10.52      2.37 o 
   5   5   6     1002.40     1045.23     10.70 o 
   6   5   6       31.84       32.73      2.84 o 
   7   5   6        2.44        2.05      2.09 o 
   8   5   6        3.53        6.86      2.78 o 
   9   5   6        0.30        2.65      2.72 o 
  10   5   6       42.65       46.15      4.49 o 
  11   5   6        0.52       -3.82      3.82 o 
  12   5   6        1.12       -2.92      4.26 o 
  -8   6   6        0.01        1.40      4.32 o 
  -7   6   6       37.13       48.71      5.12 o 
  -6   6   6        2.79       -0.92      3.31 o 
  -5   6   6       17.85       22.52      3.64 o 
  -4   6   6       92.01       89.90      4.74 o 
  -3   6   6       13.43       11.04      2.88 o 
  -2   6   6       79.23       78.94      3.90 o 
  -1   6   6      378.59      450.36      7.46 o 
   0   6   6      397.26      435.14      6.66 o 
   1   6   6       46.74       55.20      2.84 o 
   2   6   6     1437.79     1403.03     11.75 o 
   3   6   6      503.91      526.22      7.29 o 
   4   6   6     4138.30     3626.21     76.93 o 
   5   6   6      511.37      528.51      8.25 o 
   6   6   6      175.91      175.93      5.25 o 
   7   6   6       70.80       73.22      4.04 o 
   8   6   6       78.77       88.25      4.58 o 
   9   6   6        0.02       -2.76      2.76 o 
  10   6   6        0.01        3.05      3.20 o 
  11   6   6       10.45        5.46      3.98 o 
  12   6   6        1.66       -4.22      4.22 o 
  -7   7   6        1.28       -2.68      4.06 o 
  -6   7   6        3.12        2.60      3.61 o 
  -5   7   6       32.78       35.81      4.17 o 
  -4   7   6       44.25       36.73      4.18 o 
  -3   7   6      418.20      432.02      8.93 o 
  -2   7   6       26.98       27.98      3.10 o 
  -1   7   6      401.07      413.68      7.63 o 
   0   7   6       44.92       43.21      5.60 o 
   1   7   6       16.44        9.63      2.03 o 
   2   7   6       19.00       13.39      2.15 o 
   3   7   6       18.06       19.33      2.48 o 
   4   7   6      263.32      272.57      6.23 o 
   5   7   6      659.55      579.23      8.84 o 
   6   7   6      636.01      644.73      9.80 o 
   7   7   6        3.72        3.07      2.85 o 
   8   7   6        3.47       -1.19      2.99 o 
   9   7   6        9.63        7.94      2.89 o 
  10   7   6      136.52      137.69      6.43 o 
  11   7   6       13.68        9.50      4.19 o 
  -6   8   6       31.88       30.81      4.77 o 
  -5   8   6       53.44       63.18      5.02 o 
  -4   8   6      158.44      186.25      6.93 o 
  -3   8   6       20.62       16.15      3.95 o 
  -2   8   6        5.91        4.37      3.03 o 
  -1   8   6       12.20       16.91      2.67 o 
   0   8   6      195.15      193.69      3.97 o 
   1   8   6      476.46      512.38      8.37 o 
   2   8   6       40.60       40.59      2.93 o 
   3   8   6       37.31       34.89      3.17 o 
   4   8   6      533.32      521.28      8.49 o 
   5   8   6      123.41      132.55      5.17 o 
   6   8   6       15.24       21.85      3.27 o 
   7   8   6        8.07        4.15      3.52 o 
   8   8   6       29.35       34.04      3.96 o 
   9   8   6       94.64      109.02      5.79 o 
  10   8   6       24.41       30.69      4.60 o 
  11   8   6       10.25       14.04      4.14 o 
  -5   9   6        1.34        0.85      4.05 o 
  -4   9   6        1.73       -4.00      4.00 o 
  -3   9   6        0.25       -3.56      3.56 o 
  -2   9   6      289.80      276.49      8.13 o 
  -1   9   6      145.45      140.58      5.68 o 
   0   9   6      102.02       97.71      3.34 o 
   1   9   6        4.66        7.32      2.53 o 
   2   9   6        0.23       -2.33      2.56 o 
   3   9   6      325.57      300.85      7.02 o 
   4   9   6       30.62       28.19      3.32 o 
   5   9   6       56.01       55.87      4.08 o 
   6   9   6        2.51        4.89      2.75 o 
   7   9   6       12.12       24.55      3.27 o 
   8   9   6       30.31       34.67      4.03 o 
   9   9   6        0.01       -3.70      3.70 o 
  10   9   6        2.40        8.23      3.77 o 
  11   9   6        4.23       -1.11      4.47 o 
  -4  10   6       35.00       51.02      4.97 o 
  -3  10   6      122.84      124.52      6.80 o 
  -2  10   6      284.09      271.77      8.64 o 
  -1  10   6       21.10       18.54      4.29 o 
   0  10   6      158.92      158.62      4.42 o 
   1  10   6        0.08        0.00      2.81 o 
   2  10   6      595.37      568.12     10.20 o 
   3  10   6        2.25        0.44      3.03 o 
   4  10   6       21.47       25.56      3.62 o 
   5  10   6      157.61      163.02      5.94 o 
   6  10   6        5.42        7.59      2.95 o 
   7  10   6        1.40        4.19      3.16 o 
   8  10   6       44.86       44.83      4.36 o 
   9  10   6        5.38        8.37      3.88 o 
  10  10   6       11.00        4.24      4.23 o 
  -3  11   6        5.77        2.18      4.43 o 
  -2  11   6        2.50        3.45      3.85 o 
  -1  11   6        0.03       -0.95      3.80 o 
   0  11   6        4.15        3.39      2.65 o 
   1  11   6      172.97      155.84      6.43 o 
   2  11   6        0.37        2.15      3.32 o 
   3  11   6      170.70      179.44      6.67 o 
   4  11   6        2.81        0.66      3.73 o 
   5  11   6       47.82       55.93      4.38 o 
   6  11   6        7.80       11.14      3.29 o 
   7  11   6        0.26        2.01      3.35 o 
   8  11   6        9.08       16.13      3.95 o 
   9  11   6       30.73       35.43      4.74 o 
  10  11   6       23.89       28.10      5.16 o 
  -2  12   6        2.25        6.09      4.19 o 
  -1  12   6        2.63        7.23      4.02 o 
   0  12   6        3.96        8.31      2.79 o 
   1  12   6        2.87        2.86      3.84 o 
   2  12   6       19.62       27.66      4.31 o 
   3  12   6       23.99       17.41      4.25 o 
   4  12   6      240.09      236.70      8.03 o 
   5  12   6       10.54       11.92      3.92 o 
   6  12   6       15.50       13.62      3.96 o 
   7  12   6        8.05        9.60      3.92 o 
   8  12   6        7.81        9.69      4.37 o 
   9  12   6       30.70       33.15      5.02 o 
   0  13   6        8.92       18.45      3.14 o 
   1  13   6       75.53       81.76      6.23 o 
   2  13   6        0.34        2.28      3.83 o 
   3  13   6       19.89       19.24      4.83 o 
   4  13   6        0.27        8.37      3.50 o 
   5  13   6        4.74        0.62      3.94 o 
   6  13   6        3.92        2.54      3.94 o 
   7  13   6       19.80       21.67      4.50 o 
   8  13   6        4.66        7.32      4.32 o 
   3  14   6        1.50       -3.64      4.61 o 
   4  14   6        2.55        4.31      4.09 o 
   5  14   6        0.58        7.54      3.52 o 
  -5 -10   7       32.30       29.25      5.61 o 
  -4 -10   7        4.13        4.41      4.02 o 
  -3 -10   7       31.39       30.60      5.16 o 
  -2 -10   7       49.83       50.89      5.13 o 
  -1 -10   7       13.04       14.69      3.92 o 
   0 -10   7        1.77        1.31      2.86 o 
   1 -10   7       14.34        8.61      4.59 o 
   2 -10   7       93.72       86.34      6.61 o 
  -6  -9   7       22.35       22.07      5.03 o 
  -5  -9   7       80.58       71.76      5.65 o 
  -4  -9   7       29.44       37.82      4.63 o 
  -3  -9   7       29.30       37.10      4.35 o 
  -2  -9   7        1.77        4.80      3.55 o 
  -1  -9   7       24.31       24.12      4.17 o 
   0  -9   7       41.59       33.83      3.49 o 
   1  -9   7      111.11      110.68      6.28 o 
   2  -9   7       11.55        8.62      4.58 o 
   3  -9   7        0.00       -3.90      3.90 o 
   4  -9   7        0.39        3.78      3.80 o 
  -7  -8   7       48.78       50.11      5.63 o 
  -6  -8   7       46.92       54.60      5.10 o 
  -5  -8   7       24.39       21.19      4.36 o 
  -4  -8   7       13.76       13.57      4.03 o 
  -3  -8   7        1.54       -0.88      3.16 o 
  -2  -8   7        2.32        0.69      3.32 o 
  -1  -8   7        0.09        2.06      3.15 o 
   0  -8   7      165.48      155.26      4.79 o 
   1  -8   7        4.14        5.70      3.85 o 
   2  -8   7      171.12      152.78      6.75 o 
   3  -8   7        3.50        3.77      4.01 o 
   4  -8   7       56.17       57.56      5.10 o 
   5  -8   7        3.24        3.86      3.72 o 
  -8  -7   7       39.28       39.84      5.34 o 
  -7  -7   7        1.03        3.28      3.84 o 
  -6  -7   7        5.84       -0.95      3.70 o 
  -5  -7   7        0.04        5.32      3.39 o 
  -4  -7   7        0.21        9.21      3.05 o 
  -3  -7   7       13.02       16.18      3.88 o 
  -2  -7   7        2.19        0.62      3.36 o 
  -1  -7   7       71.28       61.20      4.40 o 
   0  -7   7        4.28        5.99      2.06 o 
   1  -7   7      341.36      311.78      8.02 o 
   2  -7   7        5.36        3.53      3.28 o 
   3  -7   7       62.38       68.22      4.91 o 
   4  -7   7        0.10       -3.63      3.63 o 
   5  -7   7        4.03        9.71      3.41 o 
   6  -7   7        8.56        4.63      4.36 o 
  -8  -6   7        0.00        2.12      3.76 o 
  -7  -6   7        0.00        2.71      3.49 o 
  -6  -6   7        5.48        2.84      3.63 o 
  -5  -6   7      143.99      146.41      6.22 o 
  -4  -6   7        0.60        3.83      2.84 o 
  -3  -6   7      430.48      416.67      8.74 o 
  -2  -6   7        8.08        9.79      3.62 o 
  -1  -6   7      810.45      789.71     11.50 o 
   0  -6   7      131.96      131.96      3.65 o 
   1  -6   7       57.35       56.82      4.08 o 
   2  -6   7        4.12       11.71      2.98 o 
   3  -6   7        0.76        0.30      2.80 o 
   4  -6   7       26.35       13.79      3.33 o 
   5  -6   7        6.16       14.04      3.28 o 
   6  -6   7       96.05       96.38      5.88 o 
   7  -6   7        2.33        4.82      4.04 o 
  -9  -5   7        0.04        0.00      4.28 o 
  -8  -5   7       14.99       17.81      4.14 o 
  -7  -5   7        0.36        2.93      3.07 o 
  -6  -5   7      139.35      153.54      5.98 o 
  -5  -5   7       34.98       30.27      3.67 o 
  -4  -5   7       12.84        8.33      2.81 o 
  -3  -5   7       26.80       28.31      3.27 o 
  -2  -5   7      370.46      372.89      7.71 o 
  -1  -5   7     2220.56     2297.53     18.09 o 
   0  -5   7      405.30      389.47     13.27 o 
   1  -5   7        2.03        1.09      2.45 o 
   2  -5   7       20.83       15.62      3.15 o 
   3  -5   7      102.86       88.54      4.51 o 
   4  -5   7        0.81        3.93      2.53 o 
   5  -5   7        9.37        7.46      2.69 o 
   6  -5   7       11.48        0.52      3.55 o 
   7  -5   7       44.81       46.47      5.05 o 
   8  -5   7       13.32       17.18      4.27 o 
  -9  -4   7      134.05      149.14      7.12 o 
  -8  -4   7        0.17        3.91      3.43 o 
  -7  -4   7       70.84       63.30      4.66 o 
  -6  -4   7       28.45       23.60      3.49 o 
  -5  -4   7        2.01        7.03      2.31 o 
  -4  -4   7        0.77        1.18      2.23 o 
  -3  -4   7      222.55      206.08      5.60 o 
  -2  -4   7      300.89      304.73      6.45 o 
  -1  -4   7       13.40       15.36      2.89 o 
   0  -4   7        0.42        0.28      1.56 o 
   1  -4   7      329.93      305.68      6.41 o 
   2  -4   7      213.04      198.68      5.41 o 
   3  -4   7       14.04        9.26      2.75 o 
   4  -4   7       94.65      104.80      4.52 o 
   5  -4   7       42.72       48.94      3.78 o 
   6  -4   7       99.38      102.12      5.18 o 
   7  -4   7        0.02        3.70      3.24 o 
   8  -4   7       48.43       54.68      4.76 o 
   9  -4   7        0.84        0.44      4.11 o 
  -9  -3   7        4.44        7.24      4.29 o 
  -8  -3   7       40.62       44.17      4.61 o 
  -7  -3   7       38.70       32.47      4.04 o 
  -6  -3   7       10.15       15.95      3.23 o 
  -5  -3   7        3.10        5.17      2.52 o 
  -4  -3   7      184.47      168.48      5.29 o 
  -3  -3   7        0.15        2.80      2.03 o 
  -2  -3   7      114.10      120.50      4.09 o 
  -1  -3   7       87.10       93.69      3.68 o 
   0  -3   7      285.45      286.91     10.02 o 
   1  -3   7      487.31      547.03      7.80 o 
   2  -3   7       32.55       35.78      2.70 o 
   3  -3   7      264.25      336.33      6.60 o 
   4  -3   7        3.45        3.17      2.14 o 
   5  -3   7      254.46      239.57      6.43 o 
   6  -3   7      165.85      159.51      6.01 o 
   7  -3   7      368.15      365.60      8.95 o 
   8  -3   7        2.43        2.36      3.78 o 
   9  -3   7       18.32       13.82      4.57 o 
  -9  -2   7       40.68       46.36      5.02 o 
  -8  -2   7       10.30        3.93      3.80 o 
  -7  -2   7      120.36      120.43      5.47 o 
  -6  -2   7      134.33      124.15      5.26 o 
  -5  -2   7      213.20      178.85      5.61 o 
  -4  -2   7        0.46        1.75      2.09 o 
  -3  -2   7      189.25      215.37      5.20 o 
  -2  -2   7       33.72       28.22      2.49 o 
  -1  -2   7     1556.52     1592.12     12.61 o 
   0  -2   7     1105.73     1097.63      7.22 o 
   1  -2   7      246.32      261.94      5.14 o 
   2  -2   7      680.49      714.90      8.46 o 
   3  -2   7      133.85      165.68      4.41 o 
   4  -2   7      260.34      237.72      5.45 o 
   5  -2   7        0.95        0.47      2.38 o 
   6  -2   7        0.35        2.79      2.62 o 
   7  -2   7       50.14       47.11      4.41 o 
   8  -2   7      172.48      164.36      7.00 o 
   9  -2   7       20.76       20.56      4.80 o 
  10  -2   7       45.69       56.92      5.25 o 
  -9  -1   7       41.94       35.35      4.64 o 
  -8  -1   7       46.61       34.87      4.31 o 
  -7  -1   7        1.59        4.28      3.03 o 
  -6  -1   7      175.91      138.79      5.67 o 
  -5  -1   7        1.66        1.79      2.55 o 
  -4  -1   7      200.90      195.80      5.38 o 
  -3  -1   7       26.92       29.31      2.47 o 
  -2  -1   7      443.23      392.28      6.33 o 
  -1  -1   7       10.88       19.06      2.21 o 
   0  -1   7      238.85      245.08      4.26 o 
   1  -1   7        1.60        4.51      1.29 o 
   2  -1   7       79.06       61.60      2.74 o 
   3  -1   7        0.72        2.86      1.54 o 
   4  -1   7      166.68      185.31      4.67 o 
   5  -1   7      136.41      148.15      4.62 o 
   6  -1   7       63.05       64.64      3.82 o 
   7  -1   7      311.56      307.86      7.58 o 
   8  -1   7      106.36      113.45      5.78 o 
   9  -1   7       35.83       31.58      4.45 o 
  10  -1   7        0.95        0.40      3.79 o 
  -9   0   7       14.69       19.51      4.42 o 
  -8   0   7        6.43        8.63      3.27 o 
  -7   0   7       46.38       41.00      4.42 o 
  -6   0   7       43.64       40.52      3.98 o 
  -5   0   7      389.17      369.36      7.66 o 
  -4   0   7        0.05        0.56      2.13 o 
  -3   0   7       52.02       65.79      3.15 o 
  -2   0   7      377.79      380.85      6.42 o 
  -1   0   7       17.17       13.21      1.80 o 
   0   0   7        5.13        7.68      1.35 o 
   1   0   7       40.37       35.33      2.00 o 
   2   0   7      320.16      296.56      4.97 o 
   3   0   7     1811.54     2076.02     13.56 o 
   4   0   7      920.23      892.41      9.45 o 
   5   0   7      803.92      860.23      9.94 o 
   6   0   7      496.16      477.24      8.11 o 
   7   0   7        0.53       -2.10      3.02 o 
   8   0   7      139.53      161.20      5.88 o 
   9   0   7       11.57        9.54      3.94 o 
  10   0   7        1.21       -1.54      3.59 o 
  11   0   7        9.95        9.80      4.19 o 
  -9   1   7       15.26       15.34      4.22 o 
  -8   1   7        0.26       -3.26      3.26 o 
  -7   1   7        1.13        5.37      3.00 o 
  -6   1   7       15.37       20.02      3.45 o 
  -5   1   7       76.82       81.28      4.33 o 
  -4   1   7      353.10      316.26      6.62 o 
  -3   1   7      458.36      456.85      7.24 o 
  -2   1   7      871.40      890.26      9.28 o 
  -1   1   7      616.82      689.55      7.65 o 
   0   1   7     1001.51     1058.41     10.00 o 
   1   1   7       84.06      102.02      2.88 o 
   2   1   7      189.85      218.54      4.15 o 
   3   1   7        7.48        4.32      1.54 o 
   4   1   7      848.47      865.86      9.05 o 
   5   1   7     1020.72     1089.66     10.77 o 
   6   1   7      185.89      195.88      5.32 o 
   7   1   7        0.65       -1.63      2.79 o 
   8   1   7        2.78        4.72      2.86 o 
   9   1   7       21.53       19.10      3.78 o 
  10   1   7       71.55       60.71      5.24 o 
  11   1   7        5.29        5.25      3.71 o 
  -9   2   7       11.62       10.35      3.81 o 
  -8   2   7        2.94        4.18      3.50 o 
  -7   2   7       65.02       65.62      4.73 o 
  -6   2   7       87.55       93.79      5.00 o 
  -5   2   7        0.00       -0.67      2.82 o 
  -4   2   7        0.40       -1.29      2.23 o 
  -3   2   7      507.27      513.56      7.73 o 
  -2   2   7       22.82       28.43      2.31 o 
  -1   2   7      129.87      135.30      3.73 o 
   0   2   7       32.34       48.52      5.56 o 
   1   2   7     1290.19     1333.11      9.91 o 
   2   2   7      178.36      162.53      3.49 o 
   3   2   7      149.99      127.36      3.35 o 
   4   2   7      103.17       88.88      3.08 o 
   5   2   7       21.06       18.93      2.36 o 
   6   2   7      288.62      293.30      6.22 o 
   7   2   7        8.90       12.94      2.58 o 
   8   2   7      191.57      194.40      5.99 o 
   9   2   7        7.37        7.28      3.33 o 
  10   2   7        7.14        8.64      3.58 o 
  11   2   7        2.09        0.41      3.65 o 
  -9   3   7        7.56       14.44      4.13 o 
  -8   3   7       47.44       53.07      5.08 o 
  -7   3   7       56.34       57.43      4.74 o 
  -6   3   7        1.41       -0.32      3.03 o 
  -5   3   7      117.53      125.26      5.36 o 
  -4   3   7      314.56      318.33      7.06 o 
  -3   3   7        0.01       -2.28      2.28 o 
  -2   3   7      261.22      266.72      5.43 o 
  -1   3   7       93.65       99.59      3.29 o 
   0   3   7     1794.48     1887.71     38.37 o 
   1   3   7      505.48      528.50      6.35 o 
   2   3   7      696.52      666.01      7.16 o 
   3   3   7      369.72      427.37      5.91 o 
   4   3   7        0.08        0.24      1.41 o 
   5   3   7       38.82       36.49      2.35 o 
   6   3   7      120.66      109.73      3.98 o 
   7   3   7      168.83      147.12      4.82 o 
   8   3   7       67.02       62.91      4.02 o 
   9   3   7       41.52       42.53      3.96 o 
  10   3   7       60.09       55.60      4.86 o 
  11   3   7       27.84       31.77      4.78 o 
  -8   4   7        2.83        2.59      3.70 o 
  -7   4   7       42.09       43.79      4.87 o 
  -6   4   7       61.90       58.78      4.55 o 
  -5   4   7        8.63        9.21      3.50 o 
  -4   4   7        3.79        8.49      2.90 o 
  -3   4   7       53.66       48.99      3.27 o 
  -2   4   7       12.73       14.41      2.22 o 
  -1   4   7     1604.32     1642.97     12.92 o 
   0   4   7      405.59      427.00     12.54 o 
   1   4   7      333.98      354.84      5.51 o 
   2   4   7      458.94      452.27      6.18 o 
   3   4   7     1035.30     1058.90      9.51 o 
   4   4   7      674.18      724.05      8.23 o 
   5   4   7       28.90       39.91      2.57 o 
   6   4   7       12.02       13.96      2.51 o 
   7   4   7        2.98        3.34      2.26 o 
   8   4   7        3.19        3.93      2.37 o 
   9   4   7       33.46       33.16      3.89 o 
  10   4   7       29.58       33.93      3.77 o 
  11   4   7        4.36        3.76      4.03 o 
  12   4   7        0.24        4.90      3.84 o 
  -8   5   7        1.27        7.72      3.72 o 
  -7   5   7       81.05       74.85      5.79 o 
  -6   5   7       36.06       41.79      4.50 o 
  -5   5   7        0.13       -1.90      3.13 o 
  -4   5   7      448.77      442.06      8.82 o 
  -3   5   7       10.66       13.08      2.84 o 
  -2   5   7      837.06      895.15     10.63 o 
  -1   5   7       14.04       19.36      2.32 o 
   0   5   7       85.19      101.65      3.65 o 
   1   5   7      101.88      122.39      3.58 o 
   2   5   7        3.26        2.61      1.46 o 
   3   5   7       14.33        8.11      2.01 o 
   4   5   7       21.94       24.36      2.64 o 
   5   5   7       27.22       22.58      2.62 o 
   6   5   7      654.86      711.87      9.51 o 
   7   5   7      117.61      126.41      4.70 o 
   8   5   7       11.88       14.85      2.65 o 
   9   5   7      146.14      138.69      5.80 o 
  10   5   7       38.17       29.82      4.28 o 
  11   5   7       52.14       53.38      4.99 o 
  12   5   7        1.77        3.33      4.12 o 
  -7   6   7       25.50       21.94      4.80 o 
  -6   6   7        5.11       10.36      3.39 o 
  -5   6   7      123.63      121.09      5.88 o 
  -4   6   7       40.91       36.60      3.83 o 
  -3   6   7      406.94      418.56      8.45 o 
  -2   6   7       66.54       67.86      3.80 o 
  -1   6   7      137.67      166.03      4.86 o 
   0   6   7       63.79       69.66      4.56 o 
   1   6   7      390.16      360.34      6.21 o 
   2   6   7        3.30        2.73      1.62 o 
   3   6   7       25.39       27.38      2.46 o 
   4   6   7     2210.73     2257.29     15.90 o 
   5   6   7      975.29      936.76     10.73 o 
   6   6   7        1.45        1.25      2.66 o 
   7   6   7       33.73       39.35      3.26 o 
   8   6   7       47.95       41.02      3.66 o 
   9   6   7       35.67       46.78      3.83 o 
  10   6   7       29.25       39.32      4.22 o 
  11   6   7        0.00       -1.80      3.80 o 
  12   6   7       23.54       23.90      4.34 o 
  -7   7   7        8.66        5.98      4.34 o 
  -6   7   7        3.32        6.81      3.87 o 
  -5   7   7       72.70       80.03      5.23 o 
  -4   7   7      191.96      192.86      6.96 o 
  -3   7   7       34.56       34.15      3.97 o 
  -2   7   7      132.46      129.32      4.95 o 
  -1   7   7       63.94       56.05      3.56 o 
   0   7   7       19.20       26.45      1.95 o 
   1   7   7       33.38       31.56      2.78 o 
   2   7   7       74.63       63.28      3.34 o 
   3   7   7       46.30       46.79      3.04 o 
   4   7   7      368.35      355.13      7.05 o 
   5   7   7      865.69      805.58     10.46 o 
   6   7   7      282.61      276.09      6.76 o 
   7   7   7        5.62        9.60      2.88 o 
   8   7   7        1.16        1.92      2.61 o 
   9   7   7        5.54       16.04      3.09 o 
  10   7   7        1.80        3.10      3.34 o 
  11   7   7        2.30        2.44      3.79 o 
  -6   8   7       16.69       14.48      4.81 o 
  -5   8   7        3.00        2.61      3.52 o 
  -4   8   7        7.56        9.82      3.51 o 
  -3   8   7       82.67       95.04      5.26 o 
  -2   8   7      140.49      148.99      5.83 o 
  -1   8   7       15.59       12.79      3.01 o 
   0   8   7       10.70       12.47      1.84 o 
   1   8   7       89.92       78.48      3.99 o 
   2   8   7       32.98       32.12      2.89 o 
   3   8   7      460.99      438.26      7.84 o 
   4   8   7       74.28       75.09      4.25 o 
   5   8   7      535.45      522.80      9.17 o 
   6   8   7     1036.47      999.49     12.69 o 
   7   8   7      246.93      240.86      7.16 o 
   8   8   7       96.76      102.66      5.13 o 
   9   8   7        0.19       -2.05      3.43 o 
  10   8   7        3.45        2.46      3.88 o 
  11   8   7       10.38       15.27      3.84 o 
  -5   9   7        1.14       -3.90      3.90 o 
  -4   9   7       64.17       70.45      5.44 o 
  -3   9   7       40.93       37.20      4.89 o 
  -2   9   7        3.50        3.18      3.46 o 
  -1   9   7       18.81       14.47      3.63 o 
   0   9   7      151.72      128.55      3.82 o 
   1   9   7       19.83       15.80      2.93 o 
   2   9   7      158.06      143.92      5.32 o 
   3   9   7        3.73        1.94      2.71 o 
   4   9   7       40.70       37.10      3.66 o 
   5   9   7      183.18      178.37      6.22 o 
   6   9   7       51.28       49.07      4.52 o 
   7   9   7      217.18      211.99      6.99 o 
   8   9   7       64.92       59.56      4.96 o 
   9   9   7       24.58       19.82      4.01 o 
  10   9   7        2.02        0.20      4.14 o 
  11   9   7       36.93       44.28      4.87 o 
  -4  10   7       20.83       17.51      4.65 o 
  -3  10   7       89.60       93.89      6.28 o 
  -2  10   7       51.79       49.76      4.88 o 
  -1  10   7      255.85      269.85      8.34 o 
   0  10   7       57.84       55.21      3.27 o 
   1  10   7       95.84      101.82      5.15 o 
   2  10   7        0.06       -2.05      3.01 o 
   3  10   7       77.84       69.45      4.51 o 
   4  10   7       12.75        7.59      3.33 o 
   5  10   7        9.81        9.29      3.12 o 
   6  10   7       57.08       51.65      4.29 o 
   7  10   7       10.85       13.24      3.49 o 
   8  10   7       16.69       16.30      4.08 o 
   9  10   7        3.81        3.06      3.91 o 
  10  10   7       47.69       51.14      5.56 o 
  -3  11   7       20.28       15.10      4.63 o 
  -2  11   7       11.25        8.27      4.26 o 
  -1  11   7       17.76       27.52      4.42 o 
   0  11   7       13.94       14.22      2.91 o 
   1  11   7       34.59       34.69      4.13 o 
   2  11   7       82.62       76.38      5.08 o 
   3  11   7        5.98       11.09      3.32 o 
   4  11   7      104.83       98.64      5.37 o 
   5  11   7        0.35        2.37      3.09 o 
   6  11   7       51.49       52.08      4.41 o 
   7  11   7       51.10       51.32      4.84 o 
   8  11   7        1.61        6.04      3.86 o 
   9  11   7       17.65       20.45      4.55 o 
  10  11   7        3.74       -4.11      4.11 o 
  -2  12   7        0.61        5.03      4.10 o 
  -1  12   7       16.41       13.79      4.65 o 
   0  12   7       17.21       15.01      3.62 o 
   1  12   7       93.58       87.90      5.75 o 
   2  12   7        0.08       -1.88      3.71 o 
   3  12   7       51.42       44.58      4.88 o 
   4  12   7        2.49        4.43      3.92 o 
   5  12   7       50.82       48.93      4.87 o 
   6  12   7       23.81       25.23      4.47 o 
   7  12   7       23.77       30.87      4.44 o 
   8  12   7       12.09       15.18      3.86 o 
   9  12   7        0.13       10.29      3.86 o 
   0  13   7        2.75        6.76      3.01 o 
   1  13   7       26.79       29.26      4.91 o 
   2  13   7        1.37        3.35      3.93 o 
   3  13   7        0.54        1.65      4.05 o 
   4  13   7       72.52       76.42      5.82 o 
   5  13   7       10.45       14.50      3.61 o 
   6  13   7        1.57       -1.90      4.00 o 
   7  13   7        1.49        2.85      3.95 o 
   8  13   7        0.80       -1.37      4.00 o 
   3  14   7       55.19       72.99      6.32 o 
   4  14   7        8.71        8.19      4.32 o 
   5  14   7        2.82       -4.21      4.21 o 
  -3 -10   8       14.92       13.01      4.24 o 
  -2 -10   8        0.11       -2.03      4.03 o 
  -1 -10   8       13.97       24.75      4.82 o 
   0 -10   8        0.11        7.26      2.89 o 
  -5  -9   8        0.94        2.00      4.10 o 
  -4  -9   8        4.57        1.71      4.33 o 
  -3  -9   8       19.44       21.40      4.32 o 
  -2  -9   8       13.70       11.44      4.34 o 
  -1  -9   8        0.71        3.86      3.70 o 
   0  -9   8        8.41       13.86      2.92 o 
   1  -9   8        1.40       -0.41      4.26 o 
   2  -9   8      111.26      123.19      6.99 o 
   3  -9   8       10.20       12.12      4.22 o 
  -6  -8   8       31.20       31.52      4.80 o 
  -5  -8   8       10.56        5.54      4.13 o 
  -4  -8   8        1.10        5.49      3.51 o 
  -3  -8   8        0.44       -1.14      3.79 o 
  -2  -8   8       61.86       60.51      5.12 o 
  -1  -8   8        3.46        4.40      3.54 o 
   0  -8   8       64.24       70.25      4.52 o 
   1  -8   8      153.39      158.67      6.74 o 
   2  -8   8        0.00        0.38      3.76 o 
   3  -8   8       61.70       58.50      5.47 o 
   4  -8   8        0.00       -0.63      3.94 o 
   5  -8   8        1.18        2.69      3.84 o 
  -7  -7   8       24.65       21.35      5.18 o 
  -6  -7   8        1.33        1.22      4.03 o 
  -5  -7   8       69.48       64.82      5.37 o 
  -4  -7   8       21.10       19.06      4.17 o 
  -3  -7   8        1.95        1.55      3.57 o 
  -2  -7   8       55.20       52.43      4.77 o 
  -1  -7   8       68.18       64.66      4.80 o 
   0  -7   8      146.09      148.76      5.30 o 
   1  -7   8        6.46        6.59      3.65 o 
   2  -7   8       71.68       70.71      5.11 o 
   3  -7   8        1.10       -2.33      3.82 o 
   4  -7   8      128.38      121.77      6.38 o 
   5  -7   8        0.69        1.63      3.39 o 
   6  -7   8       15.74       26.30      4.59 o 
  -8  -6   8       37.03       41.71      5.12 o 
  -7  -6   8        1.37       -1.44      4.03 o 
  -6  -6   8      213.62      191.39      7.70 o 
  -5  -6   8       29.98       27.88      3.97 o 
  -4  -6   8       84.91       81.87      5.06 o 
  -3  -6   8      112.37      105.53      5.65 o 
  -2  -6   8      499.53      499.52      9.76 o 
  -1  -6   8        7.39       -2.98      3.49 o 
   0  -6   8      107.19      109.32      7.18 o 
   1  -6   8        1.78        2.66      2.83 o 
   2  -6   8        0.20        5.05      2.84 o 
   3  -6   8       49.46       58.78      4.26 o 
   4  -6   8       10.74        4.46      3.50 o 
   5  -6   8      111.37       89.21      5.48 o 
   6  -6   8       10.18       11.79      4.21 o 
   7  -6   8       62.16       54.45      5.93 o 
  -8  -5   8       12.19       19.55      4.28 o 
  -7  -5   8        0.26       -1.57      3.48 o 
  -6  -5   8        2.46       -2.69      3.60 o 
  -5  -5   8       20.54       20.61      3.12 o 
  -4  -5   8        0.72       -2.90      2.90 o 
  -3  -5   8      530.11      514.27      9.48 o 
  -2  -5   8      341.20      326.10      7.75 o 
  -1  -5   8      148.48      157.04      6.10 o 
   0  -5   8      157.53      134.57      3.83 o 
   1  -5   8      163.46      163.68      5.45 o 
   2  -5   8      422.89      424.37      8.44 o 
   3  -5   8        0.55        0.29      2.82 o 
   4  -5   8        0.98        1.70      2.59 o 
   5  -5   8        1.07        6.35      2.73 o 
   6  -5   8      123.60      119.43      6.18 o 
   7  -5   8       21.55       25.97      4.56 o 
   8  -5   8        8.44       -2.85      4.62 o 
  -9  -4   8        5.80       10.33      4.34 o 
  -8  -4   8        5.29        2.90      3.98 o 
  -7  -4   8       15.67       11.45      3.71 o 
  -6  -4   8        0.45        2.55      3.02 o 
  -5  -4   8        6.86        7.92      2.88 o 
  -4  -4   8      148.98      141.53      5.39 o 
  -3  -4   8       15.40       15.94      2.82 o 
  -2  -4   8      487.08      505.52      8.68 o 
  -1  -4   8      686.26      657.24      9.85 o 
   0  -4   8      194.71      195.80      5.14 o 
   1  -4   8      195.57      180.71      5.57 o 
   2  -4   8       54.87       59.30      3.67 o 
   3  -4   8       13.32       16.36      2.81 o 
   4  -4   8        9.02        4.61      2.85 o 
   5  -4   8       27.03       34.79      3.47 o 
   6  -4   8        0.19        3.50      2.90 o 
   7  -4   8       73.43       79.40      5.40 o 
   8  -4   8        0.13       -3.82      3.82 o 
  -9  -3   8        9.01        9.44      4.41 o 
  -8  -3   8        1.36        0.20      4.06 o 
  -7  -3   8       19.79       24.33      3.91 o 
  -6  -3   8       26.84       27.14      3.55 o 
  -5  -3   8       43.20       39.16      3.32 o 
  -4  -3   8        2.62        2.55      2.40 o 
  -3  -3   8        1.40        2.84      2.30 o 
  -2  -3   8       27.00       27.36      2.86 o 
  -1  -3   8      261.82      268.35      6.06 o 
   0  -3   8      429.34      441.09      5.31 o 
   1  -3   8      136.14      137.08      4.46 o 
   2  -3   8      278.31      269.06      6.03 o 
   3  -3   8       90.75       88.90      3.94 o 
   4  -3   8       74.27       70.66      3.67 o 
   5  -3   8       65.31       53.13      3.86 o 
   6  -3   8        4.31       -0.61      3.04 o 
   7  -3   8        0.56        1.18      3.19 o 
   8  -3   8       27.92       34.67      4.17 o 
   9  -3   8        2.31        2.93      4.18 o 
  -9  -2   8        7.54       15.77      4.24 o 
  -8  -2   8       63.45       53.89      5.07 o 
  -7  -2   8        0.16       -0.35      2.87 o 
  -6  -2   8       24.62       22.07      3.48 o 
  -5  -2   8      184.36      157.63      5.63 o 
  -4  -2   8      248.30      224.45      6.02 o 
  -3  -2   8       20.17       20.60      2.77 o 
  -2  -2   8      374.45      347.40      6.66 o 
  -1  -2   8       74.84       89.00      3.74 o 
   0  -2   8       37.23       39.01      2.00 o 
   1  -2   8      815.82      842.98      9.62 o 
   2  -2   8       22.35       16.46      2.66 o 
   3  -2   8       81.94       81.69      3.60 o 
   4  -2   8        1.84        4.36      1.95 o 
   5  -2   8      178.25      187.02      5.46 o 
   6  -2   8       26.65       24.45      3.32 o 
   7  -2   8      151.74      155.85      6.20 o 
   8  -2   8        0.01       -0.35      3.81 o 
   9  -2   8        0.49       -3.96      3.96 o 
  10  -2   8        2.82       -4.40      4.40 o 
  -9  -1   8       91.50       96.44      6.71 o 
  -8  -1   8        4.51        4.93      3.46 o 
  -7  -1   8       15.67       22.66      3.59 o 
  -6  -1   8      102.41      100.69      5.03 o 
  -5  -1   8      291.48      264.90      6.90 o 
  -4  -1   8        0.09        1.11      2.24 o 
  -3  -1   8        8.39       16.14      2.44 o 
  -2  -1   8       57.52       62.49      3.20 o 
  -1  -1   8      163.08      183.73      4.64 o 
   0  -1   8      214.67      216.63      3.41 o 
   1  -1   8      203.16      219.09      4.76 o 
   2  -1   8      334.67      365.94      6.18 o 
   3  -1   8        2.86        0.48      2.02 o 
   4  -1   8      103.06       89.95      3.65 o 
   5  -1   8       11.38       12.46      2.64 o 
   6  -1   8       45.72       44.71      3.64 o 
   7  -1   8      291.27      289.98      7.48 o 
   8  -1   8       62.61       53.39      4.89 o 
   9  -1   8        1.56        3.89      3.92 o 
  10  -1   8       46.80       53.46      4.88 o 
  -9   0   8        1.58        4.90      3.73 o 
  -8   0   8        5.45        7.73      3.68 o 
  -7   0   8        0.11       -3.49      3.49 o 
  -6   0   8      544.03      469.43      9.95 o 
  -5   0   8      349.69      282.25      7.41 o 
  -4   0   8        0.02       -1.59      2.39 o 
  -3   0   8       99.74       96.90      4.06 o 
  -2   0   8      378.12      353.82      6.42 o 
  -1   0   8       50.69       27.39      2.33 o 
   0   0   8      524.06      647.25      5.50 o 
   1   0   8       25.92       28.31      2.17 o 
   2   0   8      179.73      186.04      4.54 o 
   3   0   8       25.75       38.85      2.58 o 
   4   0   8      399.61      401.48      6.79 o 
   5   0   8      136.98      128.45      4.37 o 
   6   0   8       50.89       56.53      3.88 o 
   7   0   8      559.30      568.75      9.76 o 
   8   0   8       42.40       36.45      4.53 o 
   9   0   8       10.11        6.33      3.97 o 
  10   0   8       54.15       56.49      5.33 o 
  11   0   8        1.40        6.46      3.77 o 
  -9   1   8       12.12       11.08      4.23 o 
  -8   1   8       15.83       14.07      3.74 o 
  -7   1   8      127.11      134.61      6.28 o 
  -6   1   8      140.82      139.02      6.09 o 
  -5   1   8      147.25      112.82      5.33 o 
  -4   1   8       43.03       39.83      3.53 o 
  -3   1   8      759.43      695.68      9.36 o 
  -2   1   8       36.49       34.76      2.78 o 
  -1   1   8      768.38      824.72      9.04 o 
   0   1   8       13.36       17.38      1.34 o 
   1   1   8     2285.07     2417.77     14.55 o 
   2   1   8      311.15      350.96      5.62 o 
   3   1   8      392.69      376.57      6.04 o 
   4   1   8       47.39       51.15      3.00 o 
   5   1   8       20.93       18.17      2.67 o 
   6   1   8      508.47      510.00      8.46 o 
   7   1   8        6.92        9.18      3.17 o 
   8   1   8       43.68       32.73      3.90 o 
   9   1   8       81.46       94.40      5.45 o 
  10   1   8       16.19       16.93      4.61 o 
  11   1   8        6.81        8.78      4.32 o 
  -8   2   8        4.79       11.11      3.74 o 
  -7   2   8       33.85       35.19      4.15 o 
  -6   2   8       52.83       55.44      4.40 o 
  -5   2   8       53.07       53.15      4.15 o 
  -4   2   8      181.45      194.90      5.81 o 
  -3   2   8      296.43      318.95      6.61 o 
  -2   2   8      770.96      700.79      8.93 o 
  -1   2   8       59.30       53.52      2.76 o 
   0   2   8     2127.25     2347.51     40.95 o 
   1   2   8     1005.21     1035.87      9.45 o 
   2   2   8        0.27       -0.23      1.35 o 
   3   2   8      125.92      140.82      3.81 o 
   4   2   8       50.43       62.74      3.00 o 
   5   2   8     1138.59     1199.56     11.61 o 
   6   2   8       86.00      102.20      4.25 o 
   7   2   8      373.76      341.71      7.47 o 
   8   2   8      139.30      141.77      5.52 o 
   9   2   8      177.22      183.32      6.67 o 
  10   2   8       10.94       19.91      4.06 o 
  11   2   8        0.46        3.32      3.76 o 
  -8   3   8        1.49       -3.95      3.95 o 
  -7   3   8       19.49       23.39      3.89 o 
  -6   3   8        0.02        0.67      2.73 o 
  -5   3   8      124.52      125.69      5.41 o 
  -4   3   8      244.96      249.07      6.57 o 
  -3   3   8       21.17       16.80      2.69 o 
  -2   3   8       46.49       46.68      3.06 o 
  -1   3   8     2137.07     2232.53     15.26 o 
   0   3   8     1483.98     1660.29      8.83 o 
   1   3   8      264.59      277.49      5.07 o 
   2   3   8        0.11       -1.56      1.56 o 
   3   3   8       39.40       31.56      2.15 o 
   4   3   8      683.65      684.85      8.26 o 
   5   3   8       53.69       53.34      2.91 o 
   6   3   8      168.08      169.85      5.08 o 
   7   3   8       22.68       20.27      2.96 o 
   8   3   8       21.15       17.90      2.91 o 
   9   3   8        8.74        5.59      3.15 o 
  10   3   8       39.95       34.29      4.44 o 
  11   3   8       10.53       -2.64      4.13 o 
  -8   4   8       26.78       25.69      4.74 o 
  -7   4   8        9.61        6.70      3.66 o 
  -6   4   8        3.69        5.77      3.38 o 
  -5   4   8       51.02       46.34      4.10 o 
  -4   4   8        0.23       -0.27      2.88 o 
  -3   4   8       37.93       38.86      3.22 o 
  -2   4   8      501.10      515.08      8.03 o 
  -1   4   8       44.72       41.11      2.65 o 
   0   4   8       97.74       92.43      2.37 o 
   1   4   8       15.27       24.09      2.21 o 
   2   4   8       37.01       20.32      2.09 o 
   3   4   8      779.17      803.37      8.76 o 
   4   4   8        4.11        1.27      1.82 o 
   5   4   8       18.96       21.25      2.28 o 
   6   4   8      290.87      285.66      6.29 o 
   7   4   8       45.15       46.87      3.28 o 
   8   4   8        8.55        5.47      2.78 o 
   9   4   8       31.90       30.39      3.38 o 
  10   4   8       20.30       19.82      3.90 o 
  11   4   8       21.00       26.73      4.49 o 
  -7   5   8       40.32       44.18      4.96 o 
  -6   5   8       88.74       81.18      5.68 o 
  -5   5   8       91.57       96.62      5.24 o 
  -4   5   8      362.84      369.42      8.42 o 
  -3   5   8      537.53      529.86      9.21 o 
  -2   5   8      167.30      155.16      4.95 o 
  -1   5   8       70.05       72.46      3.35 o 
   0   5   8       22.89       23.18      1.68 o 
   1   5   8        1.24        0.73      1.43 o 
   2   5   8       40.00       46.27      2.55 o 
   3   5   8       58.60       68.28      2.97 o 
   4   5   8        1.59        3.62      1.91 o 
   5   5   8       55.88       57.71      3.23 o 
   6   5   8      280.53      253.82      6.04 o 
   7   5   8      156.10      136.91      4.99 o 
   8   5   8       12.24        1.84      2.69 o 
   9   5   8        3.75        0.64      2.93 o 
  10   5   8       94.49      101.05      5.37 o 
  11   5   8       28.90       24.67      4.67 o 
  -7   6   8       15.46       11.42      4.71 o 
  -6   6   8       58.64       63.74      5.26 o 
  -5   6   8      145.92      155.80      6.48 o 
  -4   6   8       12.97       15.43      3.90 o 
  -3   6   8       76.36       70.37      4.57 o 
  -2   6   8      469.14      465.64      8.52 o 
  -1   6   8        2.64        7.92      2.31 o 
   0   6   8      746.98      741.53     22.43 o 
   1   6   8       13.27       10.90      2.17 o 
   2   6   8        9.75       20.77      2.03 o 
   3   6   8       36.53       46.70      2.89 o 
   4   6   8      354.07      365.04      6.72 o 
   5   6   8        0.84       -2.57      2.57 o 
   6   6   8       56.35       54.19      3.58 o 
   7   6   8       39.66       37.09      3.55 o 
   8   6   8        2.29        1.16      2.50 o 
   9   6   8        8.77       21.51      2.99 o 
  10   6   8        7.85        9.04      3.50 o 
  11   6   8       23.94       21.22      4.41 o 
  -6   7   8       11.42       19.78      4.05 o 
  -5   7   8        0.12        1.14      3.80 o 
  -4   7   8      116.13      117.86      6.02 o 
  -3   7   8      522.38      538.84     10.21 o 
  -2   7   8        0.29        0.84      2.81 o 
  -1   7   8        2.12        3.99      2.45 o 
   0   7   8      283.26      283.18      4.63 o 
   1   7   8       36.33       32.79      2.71 o 
   2   7   8      100.30       93.58      3.87 o 
   3   7   8      420.62      434.57      7.56 o 
   4   7   8        3.81        0.67      2.67 o 
   5   7   8      145.37      133.53      5.04 o 
   6   7   8      138.50      133.53      5.01 o 
   7   7   8        4.06        1.50      3.05 o 
   8   7   8       50.51       44.59      4.18 o 
   9   7   8        9.82        6.33      3.40 o 
  10   7   8        8.34       14.42      3.68 o 
  11   7   8        1.34        1.85      3.75 o 
  -6   8   8        0.08       -2.03      4.05 o 
  -5   8   8        3.44       10.64      4.12 o 
  -4   8   8      152.63      152.41      6.97 o 
  -3   8   8       27.23       22.79      4.14 o 
  -2   8   8        2.64        5.71      3.15 o 
  -1   8   8        4.33        3.85      2.81 o 
   0   8   8       51.11       50.54      6.52 o 
   1   8   8        8.86        9.67      2.54 o 
   2   8   8       52.11       50.88      3.53 o 
   3   8   8        8.01        7.31      2.59 o 
   4   8   8      124.60      136.01      5.13 o 
   5   8   8       95.15       91.41      4.70 o 
   6   8   8      671.29      663.19     10.70 o 
   7   8   8       55.27       57.42      4.50 o 
   8   8   8       19.34       15.02      3.55 o 
   9   8   8       39.49       39.38      3.96 o 
  10   8   8        7.26        9.36      3.92 o 
  11   8   8       18.27       26.38      4.03 o 
  -5   9   8        7.88        8.43      4.56 o 
  -4   9   8        1.27        1.82      4.10 o 
  -3   9   8        5.59        1.11      3.85 o 
  -2   9   8       58.52       48.64      4.41 o 
  -1   9   8      102.94      105.33      5.27 o 
   0   9   8        4.55        2.89      2.05 o 
   1   9   8      107.08       94.10      4.76 o 
   2   9   8       61.97       58.71      3.86 o 
   3   9   8       81.18       71.79      4.19 o 
   4   9   8      608.75      585.12      9.97 o 
   5   9   8      212.17      217.14      6.74 o 
   6   9   8      144.43      109.92      5.95 o 
   7   9   8      308.58      307.52      8.28 o 
   8   9   8      142.67      139.95      6.29 o 
   9   9   8        9.56        9.66      3.86 o 
  10   9   8       85.65      101.26      5.97 o 
  11   9   8        0.20        4.37      3.68 o 
  -4  10   8       19.82       23.86      4.75 o 
  -3  10   8       92.28      117.50      6.45 o 
  -2  10   8       45.11       41.46      5.07 o 
  -1  10   8        9.58       10.90      3.48 o 
   0  10   8       19.43       17.42      5.27 o 
   1  10   8       72.18       73.59      4.51 o 
   2  10   8       54.24       52.47      4.30 o 
   3  10   8       39.11       41.87      3.73 o 
   4  10   8      174.30      168.82      6.25 o 
   5  10   8        0.36        1.83      2.95 o 
   6  10   8       53.23       47.42      4.51 o 
   7  10   8       70.83       65.34      5.09 o 
   8  10   8       17.11       14.69      4.20 o 
   9  10   8       10.77        9.07      3.95 o 
  10  10   8        0.26       -4.24      4.24 o 
  -3  11   8       11.09       13.41      4.68 o 
  -2  11   8       22.53       19.97      4.47 o 
  -1  11   8       41.35       42.94      4.58 o 
   0  11   8        9.99        6.00      2.90 o 
   1  11   8      216.06      185.13      7.14 o 
   2  11   8       16.79       15.76      3.55 o 
   3  11   8       60.69       62.50      4.65 o 
   4  11   8       10.05        5.79      3.78 o 
   5  11   8       62.56       61.15      4.96 o 
   6  11   8        0.06       -0.52      3.14 o 
   7  11   8        6.29        4.18      3.77 o 
   8  11   8        0.02        0.96      3.77 o 
   9  11   8        2.89        1.64      4.04 o 
  10  11   8        5.46        1.99      4.58 o 
  -2  12   8        0.39        2.52      4.20 o 
  -1  12   8       17.03       15.56      4.82 o 
   0  12   8      239.42      212.38      5.94 o 
   1  12   8        0.43        4.42      3.61 o 
   2  12   8       15.58       13.82      4.12 o 
   3  12   8        7.09        6.25      3.59 o 
   4  12   8      362.07      332.10      9.56 o 
   5  12   8       29.19       27.85      4.36 o 
   6  12   8        5.93       11.61      3.65 o 
   7  12   8        1.52       -0.20      3.84 o 
   8  12   8       24.31       45.91      4.60 o 
   9  12   8       37.17       44.69      4.94 o 
   0  13   8       19.43       17.68      3.71 o 
   1  13   8        0.18        1.49      4.15 o 
   2  13   8        9.15       10.37      4.35 o 
   3  13   8      159.10      153.27      7.17 o 
   4  13   8       10.14        7.10      4.71 o 
   5  13   8        5.64       -2.66      4.53 o 
   6  13   8       23.42       16.71      4.70 o 
   7  13   8       41.16       43.98      5.33 o 
   4  14   8        1.73       -4.34      4.34 o 
  -4  -9   9       20.40       24.81      5.05 o 
  -3  -9   9       18.33       21.02      4.43 o 
  -2  -9   9        1.45       -3.70      3.88 o 
  -1  -9   9        5.46        8.86      4.10 o 
   0  -9   9        0.75       -0.96      3.04 o 
   1  -9   9      208.82      245.63      9.06 o 
   2  -9   9       11.26       13.14      4.90 o 
  -5  -8   9       30.03       33.74      5.00 o 
  -4  -8   9       25.90       23.04      4.39 o 
  -3  -8   9        0.08       -3.40      3.40 o 
  -2  -8   9        1.65       -3.17      3.76 o 
  -1  -8   9       43.71       48.07      4.75 o 
   0  -8   9       94.67       85.29      4.08 o 
   1  -8   9       29.25       17.99      4.85 o 
   2  -8   9       41.51       29.82      4.98 o 
   3  -8   9        0.05        1.68      3.72 o 
   4  -8   9       16.89       20.10      4.50 o 
  -6  -7   9       26.66       31.37      4.86 o 
  -5  -7   9       60.82       57.19      5.10 o 
  -4  -7   9      112.88      123.35      6.29 o 
  -3  -7   9      144.56      135.17      6.50 o 
  -2  -7   9        5.23       11.89      3.75 o 
  -1  -7   9      186.78      190.53      7.00 o 
   0  -7   9        2.35        3.65      2.59 o 
   1  -7   9        0.86        2.29      3.38 o 
   2  -7   9       13.34        5.28      4.08 o 
   3  -7   9      177.27      160.85      7.04 o 
   4  -7   9        3.61       -1.60      3.56 o 
   5  -7   9        0.02       -3.51      3.51 o 
  -7  -6   9       32.61       41.47      5.09 o 
  -6  -6   9        5.16        0.00      4.31 o 
  -5  -6   9       76.30       79.16      5.47 o 
  -4  -6   9       36.07       38.59      4.31 o 
  -3  -6   9        5.29        6.97      3.43 o 
  -2  -6   9       42.52       40.44      4.45 o 
  -1  -6   9        6.06       -3.45      3.45 o 
   0  -6   9        4.34        1.93      2.25 o 
   1  -6   9        0.03       -2.86      3.07 o 
   2  -6   9      172.76      166.63      6.59 o 
   3  -6   9        4.75        0.00      3.34 o 
   4  -6   9        0.06        0.73      3.26 o 
   5  -6   9        0.60       -0.97      3.84 o 
   6  -6   9       94.73       94.31      6.29 o 
  -8  -5   9        0.51        6.39      3.98 o 
  -7  -5   9        5.56        3.97      3.94 o 
  -6  -5   9       66.20       72.12      5.30 o 
  -5  -5   9       20.75        9.25      4.03 o 
  -4  -5   9       73.33       67.48      4.51 o 
  -3  -5   9        1.91        1.73      2.87 o 
  -2  -5   9       30.32       17.44      3.90 o 
  -1  -5   9        7.54       10.40      3.18 o 
   0  -5   9       55.85       50.99      3.24 o 
   1  -5   9       14.73       16.94      3.14 o 
   2  -5   9        0.23       -0.15      2.92 o 
   3  -5   9      181.67      156.27      5.92 o 
   4  -5   9        9.65        5.76      3.07 o 
   5  -5   9       37.63       34.86      3.95 o 
   6  -5   9       14.35       23.56      4.10 o 
   7  -5   9       12.00        8.34      4.20 o 
  -8  -4   9        0.42        1.98      3.95 o 
  -7  -4   9       64.64       68.05      5.35 o 
  -6  -4   9       36.16       38.64      3.94 o 
  -5  -4   9       56.04       47.41      4.20 o 
  -4  -4   9       41.10       36.08      3.59 o 
  -3  -4   9        0.42        3.93      2.55 o 
  -2  -4   9       19.59       18.23      3.45 o 
  -1  -4   9     1487.10     1505.99     15.44 o 
   0  -4   9        0.58        0.71      2.31 o 
   1  -4   9       62.36       56.71      4.14 o 
   2  -4   9      327.53      321.65      7.43 o 
   3  -4   9       11.11       11.92      2.94 o 
   4  -4   9       25.58       17.35      3.07 o 
   5  -4   9        3.06       -0.65      2.77 o 
   6  -4   9        6.37        8.78      3.17 o 
   7  -4   9       15.22       15.57      4.14 o 
   8  -4   9       53.04       68.04      5.34 o 
  -8  -3   9       93.14       92.46      6.09 o 
  -7  -3   9        2.03        5.05      3.37 o 
  -6  -3   9       42.78       34.51      4.17 o 
  -5  -3   9       36.10       26.60      3.37 o 
  -4  -3   9        0.66        5.72      2.60 o 
  -3  -3   9       21.81       21.36      3.11 o 
  -2  -3   9       62.92       56.43      3.77 o 
  -1  -3   9      123.27      114.27      4.93 o 
   0  -3   9       20.05       14.44      3.03 o 
   1  -3   9     1401.39     1410.59     13.98 o 
   2  -3   9      177.23      174.72      5.33 o 
   3  -3   9      253.29      251.38      6.23 o 
   4  -3   9        1.32        5.30      2.25 o 
   5  -3   9       63.11       55.20      4.00 o 
   6  -3   9        0.68        2.90      3.01 o 
   7  -3   9       47.74       48.16      4.51 o 
   8  -3   9        0.53        3.92      3.70 o 
   9  -3   9       14.23       15.85      4.85 o 
  -8  -2   9        0.05        5.06      3.62 o 
  -7  -2   9       16.19       22.59      3.77 o 
  -6  -2   9        4.76        2.22      3.02 o 
  -5  -2   9       68.84       69.54      4.42 o 
  -4  -2   9        9.53        3.51      2.86 o 
  -3  -2   9       47.93       55.99      3.76 o 
  -2  -2   9      251.98      236.17      6.05 o 
  -1  -2   9      695.78      712.03      9.72 o 
   0  -2   9     1384.65     1443.19     16.35 o 
   1  -2   9      271.89      311.47      6.48 o 
   2  -2   9      144.05      148.29      4.77 o 
   3  -2   9      273.34      270.12      6.18 o 
   4  -2   9       23.51       18.29      2.60 o 
   5  -2   9        1.57        3.66      2.54 o 
   6  -2   9      125.67      123.93      5.24 o 
   7  -2   9       22.26       26.06      3.58 o 
   8  -2   9        2.58        4.03      3.29 o 
   9  -2   9        8.10       -1.22      4.54 o 
  -8  -1   9        7.20        1.05      4.19 o 
  -7  -1   9        2.18        4.13      3.27 o 
  -6  -1   9        3.54        4.37      3.22 o 
  -5  -1   9       51.86       53.54      3.93 o 
  -4  -1   9        0.45       -1.36      2.58 o 
  -3  -1   9       55.99       58.17      3.67 o 
  -2  -1   9      730.59      760.28     10.02 o 
  -1  -1   9      809.05      804.29      9.89 o 
   0  -1   9       53.23       55.96      2.24 o 
   1  -1   9       26.86       27.62      2.64 o 
   2  -1   9      262.97      271.10      5.84 o 
   3  -1   9      137.90      123.53      4.33 o 
   4  -1   9       51.51       58.73      3.46 o 
   5  -1   9       32.01       43.27      3.37 o 
   6  -1   9      146.10      142.23      5.47 o 
   7  -1   9       10.90       10.17      3.18 o 
   8  -1   9       16.05       13.07      3.99 o 
   9  -1   9      113.46      117.68      6.46 o 
  10  -1   9        0.14        0.00      4.03 o 
  -8   0   9        0.74       -3.36      3.92 o 
  -7   0   9        7.68       15.54      3.33 o 
  -6   0   9       37.74       27.91      4.29 o 
  -5   0   9      325.69      324.45      8.10 o 
  -4   0   9        0.11        0.80      2.66 o 
  -3   0   9      317.81      321.76      6.90 o 
  -2   0   9       15.15       10.86      2.57 o 
  -1   0   9       70.43       64.32      3.11 o 
   0   0   9      467.28      509.44      7.73 o 
   1   0   9      249.03      252.70      5.31 o 
   2   0   9      623.03      572.57      7.92 o 
   3   0   9        2.18        2.58      1.79 o 
   4   0   9        7.90       12.29      2.08 o 
   5   0   9      136.87      149.24      4.95 o 
   6   0   9     1048.58     1001.50     12.42 o 
   7   0   9       33.30       30.07      3.92 o 
   8   0   9      205.36      217.96      7.03 o 
   9   0   9       45.09       45.05      5.19 o 
  10   0   9        6.13        8.17      4.29 o 
  -8   1   9        2.44        6.58      4.03 o 
  -7   1   9       83.82       86.13      5.46 o 
  -6   1   9       89.70       88.82      5.40 o 
  -5   1   9        0.28        5.54      3.31 o 
  -4   1   9      936.67      906.16     12.05 o 
  -3   1   9        7.34        5.03      2.57 o 
  -2   1   9       10.43        9.64      2.32 o 
  -1   1   9       47.67       52.82      2.94 o 
   0   1   9      193.49      188.39      3.23 o 
   1   1   9       14.62       11.94      1.96 o 
   2   1   9       12.46       14.21      2.01 o 
   3   1   9      175.88      167.41      4.42 o 
   4   1   9      139.47      164.45      4.55 o 
   5   1   9       56.99       49.62      3.29 o 
   6   1   9       45.36       39.33      3.48 o 
   7   1   9      199.67      208.63      6.34 o 
   8   1   9        0.10       -1.71      2.95 o 
   9   1   9      109.65      119.06      6.30 o 
  10   1   9       40.07       46.08      5.35 o 
  11   1   9       10.30        4.39      4.48 o 
  -8   2   9        0.17        1.08      4.10 o 
  -7   2   9       77.19       82.66      5.56 o 
  -6   2   9        0.15       -2.92      3.34 o 
  -5   2   9      338.51      357.21      8.55 o 
  -4   2   9        0.02        2.72      2.81 o 
  -3   2   9      195.96      184.39      5.49 o 
  -2   2   9      327.60      303.22      6.54 o 
  -1   2   9      332.76      325.41      6.21 o 
   0   2   9      155.08      200.94      4.44 o 
   1   2   9      225.81      247.78      5.16 o 
   2   2   9        1.10        5.54      1.59 o 
   3   2   9       12.18        6.49      1.73 o 
   4   2   9      722.82      707.52      8.93 o 
   5   2   9      848.12      892.92     10.57 o 
   6   2   9        0.61       -2.03      2.52 o 
   7   2   9        0.03        5.87      2.74 o 
   8   2   9       83.08       82.48      4.50 o 
   9   2   9       27.28       31.74      4.10 o 
  10   2   9       34.99       34.55      5.18 o 
  11   2   9        4.11       -1.28      4.81 o 
  -8   3   9       16.42       25.87      4.45 o 
  -7   3   9        0.05        2.98      3.39 o 
  -6   3   9       21.49       17.88      3.73 o 
  -5   3   9        3.40       -3.25      3.25 o 
  -4   3   9      163.95      158.46      5.72 o 
  -3   3   9        5.77        6.26      2.70 o 
  -2   3   9      586.39      576.77      8.82 o 
  -1   3   9        3.44       -0.20      2.11 o 
   0   3   9       85.76       85.89      2.50 o 
   1   3   9       18.51       14.81      2.19 o 
   2   3   9      670.75      660.46      8.16 o 
   3   3   9        6.57        4.92      1.67 o 
   4   3   9      536.25      569.95      7.99 o 
   5   3   9      149.00      171.96      4.88 o 
   6   3   9       22.87       22.84      3.03 o 
   7   3   9      691.05      670.15     10.30 o 
   8   3   9       44.69       53.33      3.85 o 
   9   3   9       34.91       34.34      4.16 o 
  10   3   9       11.97       13.91      3.90 o 
  11   3   9       70.93       82.50      5.97 o 
  -7   4   9        5.89        1.24      3.72 o 
  -6   4   9       17.09       18.08      3.87 o 
  -5   4   9       32.86       35.70      4.09 o 
  -4   4   9       87.55       85.96      4.84 o 
  -3   4   9       27.20       32.58      3.21 o 
  -2   4   9        2.03        0.59      2.44 o 
  -1   4   9      509.76      520.61      8.07 o 
   0   4   9       63.69       65.19      3.48 o 
   1   4   9      702.01      729.48      8.85 o 
   2   4   9      269.81      247.09      5.28 o 
   3   4   9      273.37      281.14      5.67 o 
   4   4   9      373.13      386.45      6.65 o 
   5   4   9       12.06       11.94      2.32 o 
   6   4   9      941.29      881.60     10.93 o 
   7   4   9      100.05       89.02      4.43 o 
   8   4   9      145.77      148.52      5.58 o 
   9   4   9        4.61        6.21      3.23 o 
  10   4   9       39.54       48.39      4.82 o 
  11   4   9        1.05        6.16      4.18 o 
  -7   5   9       33.14       31.00      4.89 o 
  -6   5   9        1.51        5.82      3.43 o 
  -5   5   9        4.00        2.60      3.69 o 
  -4   5   9        5.81        8.85      3.50 o 
  -3   5   9       28.04       31.41      3.64 o 
  -2   5   9      699.95      722.60     10.36 o 
  -1   5   9        9.32       14.06      2.33 o 
   0   5   9        8.05        9.20      1.45 o 
   1   5   9        4.58        4.97      2.06 o 
   2   5   9      195.11      168.50      4.55 o 
   3   5   9      753.52      758.45      9.20 o 
   4   5   9       23.65       23.09      2.43 o 
   5   5   9      296.59      256.31      5.92 o 
   6   5   9       35.02       28.35      3.28 o 
   7   5   9      103.10      103.75      4.72 o 
   8   5   9       32.12       36.68      3.46 o 
   9   5   9       64.35       61.76      4.57 o 
  10   5   9       18.58       18.11      3.63 o 
  11   5   9        0.37       -1.43      4.06 o 
  -7   6   9        5.17        2.28      4.43 o 
  -6   6   9        0.05        0.41      3.67 o 
  -5   6   9      192.44      186.45      7.55 o 
  -4   6   9       60.34       67.43      5.06 o 
  -3   6   9      220.79      222.61      6.99 o 
  -2   6   9        2.48        5.71      3.19 o 
  -1   6   9      238.72      241.24      6.27 o 
   0   6   9        0.67        2.13      1.46 o 
   1   6   9      530.42      516.23      8.09 o 
   2   6   9      306.63      302.82      6.09 o 
   3   6   9       61.97       67.76      3.44 o 
   4   6   9        1.13       -2.44      2.44 o 
   5   6   9       91.66       94.55      4.04 o 
   6   6   9       37.50       32.67      3.43 o 
   7   6   9      176.28      182.82      5.94 o 
   8   6   9        0.54        2.99      2.65 o 
   9   6   9        2.58       -1.49      3.16 o 
  10   6   9       13.40       21.43      3.98 o 
  11   6   9        0.21       -4.19      4.19 o 
  -6   7   9        1.69        3.28      3.95 o 
  -5   7   9       10.73       16.39      4.07 o 
  -4   7   9      322.46      336.07      9.22 o 
  -3   7   9       21.26        9.72      4.12 o 
  -2   7   9        0.10       -2.96      3.47 o 
  -1   7   9        0.07       -2.72      2.88 o 
   0   7   9      356.28      349.47     14.19 o 
   1   7   9       25.30       35.45      2.98 o 
   2   7   9        2.52        2.18      2.25 o 
   3   7   9        3.88        1.49      2.33 o 
   4   7   9      190.16      195.66      5.60 o 
   5   7   9      709.85      642.27      9.86 o 
   6   7   9      377.52      345.87      7.65 o 
   7   7   9      187.65      167.47      6.13 o 
   8   7   9       97.65       87.93      4.77 o 
   9   7   9       11.11       14.49      3.42 o 
  10   7   9       11.67        4.52      3.75 o 
  11   7   9       60.09       60.58      5.18 o 
  -5   8   9       87.73       85.00      6.37 o 
  -4   8   9        3.08       -4.23      4.23 o 
  -3   8   9       12.05        9.51      3.98 o 
  -2   8   9       79.91       82.16      4.86 o 
  -1   8   9       48.81       48.05      4.09 o 
   0   8   9        5.51        1.97      1.89 o 
   1   8   9       42.40       45.12      3.39 o 
   2   8   9        0.83        0.00      2.38 o 
   3   8   9      248.90      251.84      6.44 o 
   4   8   9      518.24      493.13      8.81 o 
   5   8   9      653.50      640.69     10.36 o 
   6   8   9      575.31      576.04     10.17 o 
   7   8   9        2.19        4.78      3.48 o 
   8   8   9       26.15       30.46      3.73 o 
   9   8   9        8.04        7.25      3.54 o 
  10   8   9        5.70        7.96      3.74 o 
  11   8   9       12.24       10.05      4.28 o 
  -5   9   9        2.32        1.15      4.15 o 
  -4   9   9       35.21       38.73      5.05 o 
  -3   9   9       28.98       29.76      4.51 o 
  -2   9   9       93.10       91.14      5.56 o 
  -1   9   9        2.99        6.42      2.81 o 
   0   9   9      236.78      227.56      7.45 o 
   1   9   9        1.06        2.74      2.58 o 
   2   9   9      138.91      137.38      5.45 o 
   3   9   9       46.07       41.29      3.62 o 
   4   9   9      285.13      257.37      7.22 o 
   5   9   9      185.63      172.81      6.29 o 
   6   9   9       12.41       14.57      4.03 o 
   7   9   9      158.06      154.82      6.41 o 
   8   9   9        9.79        5.82      3.95 o 
   9   9   9        0.41        1.30      3.55 o 
  10   9   9       16.83       15.75      4.56 o 
  11   9   9       20.74       22.97      4.54 o 
  -4  10   9       31.32       35.26      5.51 o 
  -3  10   9       93.49       88.40      6.28 o 
  -2  10   9        6.01        7.97      3.75 o 
  -1  10   9       88.95       94.23      5.68 o 
   0  10   9        6.43        3.36      3.01 o 
   1  10   9      133.80      121.83      5.64 o 
   2  10   9        2.79        8.22      3.04 o 
   3  10   9        1.48       -1.84      3.00 o 
   4  10   9       20.19       19.82      3.46 o 
   5  10   9        5.45        5.18      3.47 o 
   6  10   9      113.67       93.39      5.42 o 
   7  10   9       28.13       23.46      4.43 o 
   8  10   9       68.25       47.95      5.01 o 
   9  10   9       59.12       61.28      5.66 o 
  10  10   9       39.59       34.50      5.37 o 
  -3  11   9        0.46       -4.78      4.78 o 
  -2  11   9        4.22        6.41      4.02 o 
  -1  11   9       29.61       32.48      4.47 o 
   0  11   9       48.97       46.05      8.38 o 
   1  11   9        3.51       -1.95      3.61 o 
   2  11   9       35.86       28.92      4.64 o 
   3  11   9       14.51       17.96      3.75 o 
   4  11   9      122.88      103.30      5.81 o 
   5  11   9       22.42       26.82      4.06 o 
   6  11   9       18.44       13.81      3.98 o 
   7  11   9        5.39        2.96      3.83 o 
   8  11   9      137.82      121.00      6.93 o 
   9  11   9       85.84       93.86      6.39 o 
  10  11   9        0.00        5.13      4.05 o 
  -1  12   9       10.22       13.04      4.49 o 
   0  12   9        9.31        8.16      3.12 o 
   1  12   9       79.10       82.61      5.92 o 
   2  12   9        4.61        3.05      4.12 o 
   3  12   9       84.33       89.51      5.60 o 
   4  12   9        2.91        2.80      3.79 o 
   5  12   9        0.11        3.96      3.60 o 
   6  12   9       16.48       19.91      4.13 o 
   7  12   9       60.76       68.77      5.45 o 
   8  12   9       29.45       32.76      4.99 o 
   9  12   9       16.49        4.66      4.91 o 
   1  13   9        4.24       -4.50      4.50 o 
   2  13   9       72.09       76.46      5.77 o 
   3  13   9        0.45        7.05      4.18 o 
   4  13   9        9.62        9.27      4.36 o 
   5  13   9        6.52       10.99      4.18 o 
   6  13   9       12.24        5.91      4.23 o 
   7  13   9        0.87        2.61      3.65 o 
  -1  -9  10        1.97        7.82      4.39 o 
  -4  -8  10        4.79       21.49      4.14 o 
  -3  -8  10        4.98        0.22      3.83 o 
  -2  -8  10       30.79       26.70      4.47 o 
  -1  -8  10       33.38       40.71      4.58 o 
   0  -8  10        0.92        1.50      2.81 o 
   1  -8  10       42.13       35.41      5.34 o 
   2  -8  10       20.79       29.94      4.75 o 
   3  -8  10       26.68       24.20      5.08 o 
  -5  -7  10       24.82       25.71      4.73 o 
  -4  -7  10       31.42       30.48      4.89 o 
  -3  -7  10        0.03       -3.70      3.70 o 
  -2  -7  10        0.20        1.36      3.46 o 
  -1  -7  10        0.06        1.53      3.51 o 
   0  -7  10       89.35       90.54      3.98 o 
   1  -7  10        2.41        2.46      3.41 o 
   2  -7  10       91.99       85.50      5.91 o 
   3  -7  10        8.53        8.88      4.32 o 
   4  -7  10       18.17       23.95      4.24 o 
   5  -7  10        1.15        0.67      4.06 o 
  -6  -6  10       38.40       35.92      4.75 o 
  -5  -6  10       22.89       20.18      4.56 o 
  -4  -6  10       17.98       21.76      4.40 o 
  -3  -6  10       29.32       33.12      4.37 o 
  -2  -6  10       16.26        6.23      3.82 o 
  -1  -6  10      135.52      140.06      6.33 o 
   0  -6  10        7.44        6.24      4.13 o 
   1  -6  10       48.53       49.59      4.61 o 
   2  -6  10        2.05        1.76      3.25 o 
   3  -6  10       15.02       24.56      3.90 o 
   4  -6  10       11.67        6.95      3.78 o 
   5  -6  10       11.75        9.64      3.79 o 
   6  -6  10        4.33        4.61      3.67 o 
  -7  -5  10       58.47       60.74      5.42 o 
  -6  -5  10       13.24       16.09      4.17 o 
  -5  -5  10        4.84        6.71      3.66 o 
  -4  -5  10       20.71       18.52      4.02 o 
  -3  -5  10        4.49        4.43      3.57 o 
  -2  -5  10      158.38      154.89      6.31 o 
  -1  -5  10        8.93       11.02      3.07 o 
   0  -5  10       46.98       46.05      2.97 o 
   1  -5  10        0.07       -1.56      3.27 o 
   2  -5  10      264.46      272.52      7.64 o 
   3  -5  10        0.21       -2.83      3.29 o 
   4  -5  10      119.43      118.14      5.99 o 
   5  -5  10        6.20        2.44      3.93 o 
   6  -5  10       54.13       58.35      5.35 o 
   7  -5  10       32.85       43.04      4.69 o 
  -7  -4  10        5.77        5.79      3.81 o 
  -6  -4  10       11.74       16.34      4.03 o 
  -5  -4  10        8.39       13.99      3.69 o 
  -4  -4  10      123.19      109.85      5.58 o 
  -3  -4  10       22.79       16.05      3.30 o 
  -2  -4  10       81.70       68.35      4.63 o 
  -1  -4  10        0.54        2.93      3.08 o 
   0  -4  10      570.09      568.89      7.34 o 
   1  -4  10        5.30        6.10      2.93 o 
   2  -4  10       35.48       37.95      3.80 o 
   3  -4  10       26.80       35.62      3.77 o 
   4  -4  10        1.43       -0.80      3.07 o 
   5  -4  10       16.17       24.21      3.80 o 
   6  -4  10       96.63       84.14      5.54 o 
   7  -4  10      119.63      103.25      6.15 o 
   8  -4  10        4.07        5.51      4.29 o 
  -8  -3  10       14.70       16.91      4.63 o 
  -7  -3  10       58.92       56.55      5.00 o 
  -6  -3  10      110.78      113.07      5.79 o 
  -5  -3  10        1.26        7.46      2.95 o 
  -4  -3  10      155.93      136.75      5.45 o 
  -3  -3  10        2.23        1.49      3.05 o 
  -2  -3  10       14.09       13.26      3.33 o 
  -1  -3  10      455.48      464.82      8.82 o 
   0  -3  10      772.93      764.35     13.81 o 
   1  -3  10      615.02      641.84     10.25 o 
   2  -3  10       35.41       29.60      3.40 o 
   3  -3  10       60.48       58.86      4.11 o 
   4  -3  10      101.93       83.93      4.54 o 
   5  -3  10       12.47        8.36      3.18 o 
   6  -3  10        0.89        3.59      3.29 o 
   7  -3  10        2.88        3.36      3.49 o 
   8  -3  10       20.69       21.54      4.40 o 
  -8  -2  10       15.22        7.86      4.53 o 
  -7  -2  10       16.75       10.97      4.25 o 
  -6  -2  10        0.68       -1.10      3.43 o 
  -5  -2  10        1.26        1.84      2.81 o 
  -4  -2  10       16.62        9.81      2.70 o 
  -3  -2  10       10.47        8.64      2.74 o 
  -2  -2  10      710.22      719.39     10.57 o 
  -1  -2  10     1021.12     1016.79     12.34 o 
   0  -2  10       24.93       22.36      5.26 o 
   1  -2  10      548.00      542.06      9.18 o 
   2  -2  10       17.69       21.68      2.99 o 
   3  -2  10      105.36      103.96      4.57 o 
   4  -2  10        9.70        6.75      2.63 o 
   5  -2  10        0.00        3.93      2.46 o 
   6  -2  10        3.29       -2.06      3.17 o 
   7  -2  10      121.23      123.01      5.66 o 
   8  -2  10       22.13       19.17      4.00 o 
   9  -2  10       77.78       91.59      6.40 o 
  -8  -1  10        2.40        4.22      4.08 o 
  -7  -1  10       21.53       22.85      4.14 o 
  -6  -1  10       54.84       40.52      4.48 o 
  -5  -1  10       10.59       17.82      3.45 o 
  -4  -1  10        4.78        0.74      2.59 o 
  -3  -1  10      101.63       93.19      4.57 o 
  -2  -1  10       22.40       28.95      3.16 o 
  -1  -1  10      283.90      288.24      6.68 o 
   0  -1  10      129.14      127.81      3.34 o 
   1  -1  10        3.89        8.77      2.42 o 
   2  -1  10      509.09      522.87      8.38 o 
   3  -1  10       28.98       27.88      3.11 o 
   4  -1  10      236.58      221.20      6.02 o 
   5  -1  10       13.92       15.95      2.88 o 
   6  -1  10      110.67      106.62      5.09 o 
   7  -1  10        7.92        9.12      3.35 o 
   8  -1  10       76.24       95.61      5.36 o 
   9  -1  10       18.50       23.39      4.28 o 
  10  -1  10       16.48       20.19      4.93 o 
  -8   0  10       41.23       45.38      5.11 o 
  -7   0  10       10.81        8.39      4.01 o 
  -6   0  10      162.64      155.45      6.52 o 
  -5   0  10       65.03       56.12      4.53 o 
  -4   0  10       32.34       27.76      3.61 o 
  -3   0  10        1.56       -2.57      2.57 o 
  -2   0  10        5.77        6.97      2.50 o 
  -1   0  10      285.89      279.68      6.49 o 
   0   0  10      529.25      511.84      5.76 o 
   1   0  10      135.47      129.62      4.53 o 
   2   0  10       26.65       23.64      3.01 o 
   3   0  10       87.87       85.50      3.94 o 
   4   0  10       92.34       89.08      4.04 o 
   5   0  10      382.00      363.72      7.51 o 
   6   0  10        2.02        0.83      2.83 o 
   7   0  10       81.52       80.79      4.88 o 
   8   0  10        2.10        6.31      3.32 o 
   9   0  10       53.66       68.78      5.33 o 
  10   0  10        2.02        0.63      3.89 o 
  -8   1  10       19.36       26.25      4.96 o 
  -7   1  10       48.49       53.95      5.14 o 
  -6   1  10        5.39        5.95      3.52 o 
  -5   1  10        8.24       11.16      3.35 o 
  -4   1  10        6.22       10.63      3.39 o 
  -3   1  10       72.68       89.74      4.16 o 
  -2   1  10      420.12      423.22      7.74 o 
  -1   1  10      337.48      316.81      6.68 o 
   0   1  10       45.49       45.39      2.11 o 
   1   1  10       23.52       22.10      2.48 o 
   2   1  10        0.03       -1.87      1.87 o 
   3   1  10      153.30      156.54      4.70 o 
   4   1  10      138.30      139.23      4.62 o 
   5   1  10       19.82       12.42      2.73 o 
   6   1  10      240.87      221.58      6.44 o 
   7   1  10      134.55      134.95      5.71 o 
   8   1  10        6.04       14.83      2.97 o 
   9   1  10       62.07       60.22      5.24 o 
  10   1  10        5.53        5.48      4.26 o 
  -8   2  10       48.79       58.95      5.79 o 
  -7   2  10        5.62        7.16      3.71 o 
  -6   2  10        4.89        4.76      3.28 o 
  -5   2  10       18.29       15.10      3.86 o 
  -4   2  10      800.33      821.52     12.17 o 
  -3   2  10       64.99       56.57      4.04 o 
  -2   2  10        0.01        3.15      2.38 o 
  -1   2  10       37.08       43.26      3.36 o 
   0   2  10      368.07      394.07      9.30 o 
   1   2  10       39.21       47.08      2.96 o 
   2   2  10      119.41      114.74      3.91 o 
   3   2  10       45.93       56.28      3.07 o 
   4   2  10       19.84       19.94      2.57 o 
   5   2  10      123.43      124.65      4.48 o 
   6   2  10      132.27      128.52      4.97 o 
   7   2  10      521.06      519.69      9.55 o 
   8   2  10        9.34        8.97      3.19 o 
   9   2  10       82.62       96.20      5.50 o 
  10   2  10       24.15       26.11      4.98 o 
  11   2  10        4.08        9.64      4.63 o 
  -7   3  10       20.13       27.74      4.46 o 
  -6   3  10       32.96       32.94      4.23 o 
  -5   3  10       26.37       20.23      4.47 o 
  -4   3  10      165.07      168.35      6.16 o 
  -3   3  10      380.58      354.26      7.84 o 
  -2   3  10       13.18       18.45      3.29 o 
  -1   3  10      777.55      768.92     10.21 o 
   0   3  10        0.07       -1.26      1.41 o 
   1   3  10      495.14      528.76      7.85 o 
   2   3  10      773.06      825.90      9.66 o 
   3   3  10       17.87       15.60      2.27 o 
   4   3  10      104.29       83.98      3.91 o 
   5   3  10       13.21       16.26      2.46 o 
   6   3  10      506.27      465.24      8.44 o 
   7   3  10       61.03       63.84      4.18 o 
   8   3  10       76.48       91.16      4.69 o 
   9   3  10        6.33       12.18      3.63 o 
  10   3  10       22.71       23.38      4.51 o 
  11   3  10       24.16       27.17      5.14 o 
  -7   4  10        2.97       -0.22      3.98 o 
  -6   4  10       12.99       19.32      4.32 o 
  -5   4  10       11.43        8.40      3.93 o 
  -4   4  10       53.11       53.99      4.61 o 
  -3   4  10       45.15       31.66      4.15 o 
  -2   4  10     1263.02     1288.13     14.03 o 
  -1   4  10       90.47       87.07      3.99 o 
   0   4  10       79.35       84.73      2.69 o 
   1   4  10       78.90       87.22      3.88 o 
   2   4  10      840.38      845.67      9.96 o 
   3   4  10      957.36      964.57     10.70 o 
   4   4  10        0.39       -1.18      2.09 o 
   5   4  10       97.62       89.20      3.99 o 
   6   4  10       20.99       18.49      3.25 o 
   7   4  10       32.09       38.08      3.93 o 
   8   4  10        0.26        0.00      3.05 o 
   9   4  10        5.39        4.75      3.39 o 
  10   4  10        4.08        1.70      3.77 o 
  11   4  10       59.52       76.55      6.06 o 
  -7   5  10       12.93       17.03      4.33 o 
  -6   5  10        5.56        2.65      4.07 o 
  -5   5  10      104.18      115.09      6.10 o 
  -4   5  10      136.40      136.36      6.09 o 
  -3   5  10       13.09       17.19      3.65 o 
  -2   5  10        1.66        5.58      3.09 o 
  -1   5  10      153.85      149.73      5.34 o 
   0   5  10       28.16       20.56      3.31 o 
   1   5  10      458.32      441.06      7.57 o 
   2   5  10      330.48      325.49      6.62 o 
   3   5  10       49.83       50.76      3.25 o 
   4   5  10       36.92       30.53      2.81 o 
   5   5  10      137.55      132.67      4.62 o 
   6   5  10       41.28       51.26      3.52 o 
   7   5  10       54.84       51.20      4.37 o 
   8   5  10       19.83        9.33      3.33 o 
   9   5  10       60.78       54.78      4.49 o 
  10   5  10       58.98       55.42      5.40 o 
  11   5  10       11.08        7.54      4.20 o 
  -6   6  10       21.26       23.24      4.12 o 
  -5   6  10       32.80       34.17      4.83 o 
  -4   6  10       23.28       33.16      4.16 o 
  -3   6  10       14.26       15.28      3.64 o 
  -2   6  10      116.45      120.70      5.49 o 
  -1   6  10       74.74       73.79      4.14 o 
   0   6  10      113.78      110.52      5.69 o 
   1   6  10       26.22       27.73      2.86 o 
   2   6  10      101.05      104.22      3.98 o 
   3   6  10      233.58      224.44      5.89 o 
   4   6  10      127.37      114.60      4.53 o 
   5   6  10      316.07      320.86      7.03 o 
   6   6  10      128.97      140.75      5.27 o 
   7   6  10        0.46       -2.92      2.92 o 
   8   6  10       24.52       22.87      3.70 o 
   9   6  10       42.38       56.44      4.46 o 
  10   6  10        0.67        2.85      3.49 o 
  11   6  10       36.18       44.60      5.11 o 
  -6   7  10       14.98       12.09      4.60 o 
  -5   7  10       31.21       38.43      4.61 o 
  -4   7  10        0.67       -1.50      4.12 o 
  -3   7  10       25.13       18.96      4.09 o 
  -2   7  10      580.84      598.73     10.99 o 
  -1   7  10      438.04      422.23      8.71 o 
   0   7  10        0.73       -0.51      1.86 o 
   1   7  10       65.58       51.28      3.76 o 
   2   7  10       59.70       58.08      3.45 o 
   3   7  10      346.18      326.62      7.01 o 
   4   7  10      358.93      341.75      7.30 o 
   5   7  10       43.21       40.24      3.87 o 
   6   7  10       71.28       67.65      4.42 o 
   7   7  10        7.93       10.32      2.99 o 
   8   7  10       65.54       81.79      4.83 o 
   9   7  10       21.48       22.82      4.03 o 
  10   7  10       24.09       26.84      4.16 o 
  11   7  10       10.79       17.47      4.06 o 
  -5   8  10        0.35       -0.88      3.95 o 
  -4   8  10      178.98      174.47      7.73 o 
  -3   8  10        3.87        4.06      4.06 o 
  -2   8  10      202.73      218.38      7.57 o 
  -1   8  10        1.72       10.24      2.96 o 
   0   8  10      108.51      110.74      3.67 o 
   1   8  10       67.76       73.35      4.29 o 
   2   8  10      333.55      324.94      7.36 o 
   3   8  10        4.98        5.03      2.87 o 
   4   8  10       26.53       25.46      3.44 o 
   5   8  10       32.92       25.18      3.84 o 
   6   8  10       34.33       28.77      4.00 o 
   7   8  10        0.32        2.48      3.41 o 
   8   8  10        0.08       -1.34      3.26 o 
   9   8  10       12.13       12.52      3.91 o 
  10   8  10        0.45       -3.90      3.90 o 
  11   8  10        0.71       -4.06      4.06 o 
  -4   9  10       15.12       15.87      4.68 o 
  -3   9  10       89.58       93.61      6.41 o 
  -2   9  10        8.69       16.26      3.69 o 
  -1   9  10      224.45      212.47      7.28 o 
   0   9  10       20.96       24.86      3.58 o 
   1   9  10       35.82       33.71      3.92 o 
   2   9  10      111.27      105.56      4.95 o 
   3   9  10        1.34        4.63      2.95 o 
   4   9  10       25.48       21.99      3.73 o 
   5   9  10      180.62      172.50      6.49 o 
   6   9  10       25.04       28.61      4.11 o 
   7   9  10       33.60       22.02      4.63 o 
   8   9  10       39.92       43.58      4.52 o 
   9   9  10       13.32       15.73      3.96 o 
  10   9  10       32.78       33.55      4.76 o 
  11   9  10        0.00       -2.24      3.90 o 
  -3  10  10       17.43       18.24      4.70 o 
  -2  10  10        9.36        9.07      4.20 o 
  -1  10  10        1.22        4.53      3.67 o 
   0  10  10        1.74       -2.33      2.76 o 
   1  10  10        0.02        8.65      2.84 o 
   2  10  10      138.92      124.22      5.83 o 
   3  10  10       22.63       26.36      3.43 o 
   4  10  10        0.65       21.94      3.30 o 
   5  10  10       11.31       12.80      3.32 o 
   6  10  10      157.81      145.88      6.83 o 
   7  10  10       49.08       60.98      5.20 o 
   8  10  10       48.76       62.81      5.46 o 
   9  10  10       66.92       72.25      5.85 o 
  10  10  10        2.11        1.94      4.16 o 
  -2  11  10        8.43        7.49      3.99 o 
  -1  11  10        2.08        1.86      3.88 o 
   0  11  10        0.49        3.88      2.40 o 
   1  11  10      141.85      145.17      6.62 o 
   2  11  10        1.46       -0.18      3.53 o 
   3  11  10        0.01        0.52      3.13 o 
   4  11  10        6.84        7.49      3.23 o 
   5  11  10        7.39        7.94      3.47 o 
   6  11  10       37.06       39.92      4.74 o 
   7  11  10       39.78       44.02      5.23 o 
   8  11  10       71.00       61.69      5.72 o 
   9  11  10        1.64        0.00      4.36 o 
  -1  12  10        1.65        2.50      3.88 o 
   0  12  10       78.21       70.59      4.29 o 
   1  12  10        0.72        7.06      3.76 o 
   2  12  10        0.54        7.63      3.54 o 
   3  12  10        8.85        8.84      3.82 o 
   4  12  10        0.04        1.72      3.85 o 
   5  12  10       18.96       14.47      4.29 o 
   6  12  10        6.56        2.76      3.96 o 
   7  12  10        5.53        7.95      3.85 o 
   8  12  10       19.77       20.90      4.77 o 
   1  13  10        1.31        3.56      4.17 o 
   2  13  10        4.23        4.31      3.93 o 
   3  13  10       52.82       48.06      5.53 o 
   4  13  10       12.36        4.83      4.66 o 
   5  13  10       15.02       17.53      4.59 o 
   6  13  10        0.45        2.36      3.52 o 
   7  13  10       16.86       12.15      4.72 o 
  -2  -8  11        0.90        0.45      4.02 o 
  -1  -8  11        1.59        4.04      3.96 o 
   0  -8  11      172.83      198.70      5.79 o 
   1  -8  11        0.51        4.66      4.60 o 
  -4  -7  11        5.75       -2.00      4.41 o 
  -3  -7  11        8.97        8.57      4.09 o 
  -2  -7  11        4.08        5.22      3.58 o 
  -1  -7  11       69.24       74.94      5.76 o 
   0  -7  11        1.85        3.32      2.68 o 
   1  -7  11       51.98       52.27      5.20 o 
   2  -7  11       14.29       10.57      5.06 o 
   3  -7  11      107.68      120.30      7.07 o 
   4  -7  11        2.58        0.22      4.04 o 
  -5  -6  11       25.17       17.74      4.78 o 
  -4  -6  11       25.32       32.38      4.88 o 
  -3  -6  11       17.23       17.88      4.10 o 
  -2  -6  11        6.83        7.70      3.58 o 
  -1  -6  11        7.73        8.31      3.79 o 
   0  -6  11        7.11        4.21      4.97 o 
   1  -6  11        0.00       -3.40      3.40 o 
   2  -6  11       59.46       58.45      5.04 o 
   3  -6  11        0.08        5.87      3.62 o 
   4  -6  11        6.13        6.36      3.77 o 
   5  -6  11        8.74        9.33      3.91 o 
  -6  -5  11        0.02        0.44      3.77 o 
  -5  -5  11        8.04        7.23      4.01 o 
  -4  -5  11      103.63      116.86      6.22 o 
  -3  -5  11      103.77       99.82      5.75 o 
  -2  -5  11       77.76       73.59      5.43 o 
  -1  -5  11      116.90      117.63      5.76 o 
   0  -5  11        1.67        3.64      2.59 o 
   1  -5  11      468.49      481.24     10.27 o 
   2  -5  11       33.90       45.76      4.50 o 
   3  -5  11       47.67       44.93      4.36 o 
   4  -5  11       44.02       40.20      4.50 o 
   5  -5  11      144.25      141.06      6.93 o 
   6  -5  11        2.40        2.77      3.62 o 
  -7  -4  11        1.64        2.06      4.11 o 
  -6  -4  11       12.63        9.52      4.10 o 
  -5  -4  11      105.05       92.95      5.79 o 
  -4  -4  11        0.15       -1.28      3.64 o 
  -3  -4  11       77.52       75.57      4.91 o 
  -2  -4  11      266.12      271.22      8.06 o 
  -1  -4  11       18.69       18.14      3.66 o 
   0  -4  11       18.45       17.44      2.50 o 
   1  -4  11       58.67       61.36      4.26 o 
   2  -4  11       11.52       12.01      3.60 o 
   3  -4  11       17.61       11.96      3.70 o 
   4  -4  11       71.46       66.52      4.91 o 
   5  -4  11        2.41       -1.10      3.75 o 
   6  -4  11       25.58       30.46      4.61 o 
   7  -4  11        2.86        7.00      3.69 o 
  -7  -3  11        2.75        4.22      3.86 o 
  -6  -3  11        4.69        9.17      3.79 o 
  -5  -3  11       10.06        6.01      3.89 o 
  -4  -3  11        7.63        6.80      3.46 o 
  -3  -3  11        0.99        1.31      2.89 o 
  -2  -3  11       44.51       37.22      4.30 o 
  -1  -3  11        0.91        3.28      2.87 o 
   0  -3  11      188.33      201.09      4.60 o 
   1  -3  11       69.82       76.93      4.99 o 
   2  -3  11       95.15       90.58      5.02 o 
   3  -3  11       25.16       27.24      3.36 o 
   4  -3  11        3.27        3.32      2.99 o 
   5  -3  11       92.24       72.86      5.05 o 
   6  -3  11        9.22       14.00      3.80 o 
   7  -3  11       29.10       35.51      4.53 o 
   8  -3  11       40.04       44.09      5.19 o 
  -7  -2  11        5.94        1.95      4.21 o 
  -6  -2  11        3.12       12.09      3.40 o 
  -5  -2  11      110.40      110.87      5.71 o 
  -4  -2  11        1.21        0.84      3.11 o 
  -3  -2  11       75.23       66.33      4.42 o 
  -2  -2  11        4.95        0.29      3.29 o 
  -1  -2  11       67.93       61.81      4.39 o 
   0  -2  11        1.29        2.11      2.52 o 
   1  -2  11     1551.02     1635.85     16.09 o 
   2  -2  11       65.59       64.49      4.42 o 
   3  -2  11        2.90        0.97      2.73 o 
   4  -2  11       45.81       43.52      3.84 o 
   5  -2  11        0.07        2.66      2.68 o 
   6  -2  11       13.76       19.60      3.47 o 
   7  -2  11       55.37       46.57      4.96 o 
   8  -2  11       21.52       23.15      3.98 o 
   9  -2  11        4.70        0.66      4.28 o 
  -7  -1  11        2.38        1.71      4.18 o 
  -6  -1  11      201.52      177.28      7.42 o 
  -5  -1  11        1.85       -1.59      3.29 o 
  -4  -1  11       12.65        9.73      3.03 o 
  -3  -1  11        1.10        1.65      2.43 o 
  -2  -1  11       18.64       22.82      3.22 o 
  -1  -1  11      477.85      484.88      9.00 o 
   0  -1  11      278.10      294.04      4.96 o 
   1  -1  11      807.47      807.64     10.97 o 
   2  -1  11       11.06        5.51      3.67 o 
   3  -1  11      315.10      315.64      7.17 o 
   4  -1  11        2.67        0.96      2.67 o 
   5  -1  11        5.60       15.91      2.56 o 
   6  -1  11      129.48      129.23      5.64 o 
   7  -1  11        1.80        5.87      3.18 o 
   8  -1  11        1.88        0.76      3.49 o 
   9  -1  11       16.16       14.61      4.39 o 
  -7   0  11       70.38       69.58      5.66 o 
  -6   0  11        2.93        5.98      3.60 o 
  -5   0  11        3.94        8.74      3.33 o 
  -4   0  11       11.69       10.36      2.99 o 
  -3   0  11       62.74       76.53      4.27 o 
  -2   0  11       76.51       71.56      4.04 o 
  -1   0  11        2.79       -2.67      2.67 o 
   0   0  11      143.50      126.83      3.72 o 
   1   0  11      513.95      514.68      8.79 o 
   2   0  11      367.86      357.27      7.26 o 
   3   0  11       23.33       26.45      2.83 o 
   4   0  11       47.24       43.66      3.57 o 
   5   0  11       58.54       48.42      3.98 o 
   6   0  11      113.51      119.47      5.18 o 
   7   0  11       13.94       14.20      3.61 o 
   8   0  11       21.41       18.86      3.77 o 
   9   0  11        7.33        9.13      3.43 o 
  10   0  11        9.85       14.71      4.03 o 
  -7   1  11       18.24       12.43      4.80 o 
  -6   1  11       11.93       15.66      3.95 o 
  -5   1  11        6.19        6.64      3.21 o 
  -4   1  11        0.55        4.75      2.93 o 
  -3   1  11        4.53       -1.30      2.93 o 
  -2   1  11        1.44        3.20      2.26 o 
  -1   1  11        0.31       -2.60      2.60 o 
   0   1  11       14.63       15.05      2.01 o 
   1   1  11      235.86      228.79      5.86 o 
   2   1  11       24.23       21.99      2.80 o 
   3   1  11      109.94      124.22      4.41 o 
   4   1  11       51.05       47.00      3.64 o 
   5   1  11      608.11      566.97      9.53 o 
   6   1  11      216.56      218.74      6.58 o 
   7   1  11      144.64      143.41      5.89 o 
   8   1  11        0.48        0.17      3.21 o 
   9   1  11        1.58       -2.47      4.00 o 
  10   1  11        6.36        7.37      3.96 o 
  -7   2  11       15.01       17.39      4.27 o 
  -6   2  11       57.91       51.92      5.04 o 
  -5   2  11      233.07      234.64      7.58 o 
  -4   2  11       10.13        8.15      3.58 o 
  -3   2  11      388.05      393.51      8.55 o 
  -2   2  11       62.74       66.03      4.12 o 
  -1   2  11      558.88      543.23      9.05 o 
   0   2  11       59.90       59.91      2.61 o 
   1   2  11        5.57        9.46      2.41 o 
   2   2  11       26.70       27.91      2.86 o 
   3   2  11        0.08        1.92      1.94 o 
   4   2  11      389.82      373.68      7.24 o 
   5   2  11        2.57        4.68      2.40 o 
   6   2  11       89.58       93.80      4.71 o 
   7   2  11      213.93      210.93      6.62 o 
   8   2  11        0.13        1.49      3.03 o 
   9   2  11        3.64       -3.30      3.87 o 
  10   2  11       79.17       74.65      6.10 o 
  -7   3  11        4.64        7.34      4.31 o 
  -6   3  11        2.30        4.21      3.56 o 
  -5   3  11        4.95       -3.48      3.48 o 
  -4   3  11        0.04       -2.28      3.52 o 
  -3   3  11      181.24      208.70      6.69 o 
  -2   3  11      579.17      574.24      9.89 o 
  -1   3  11      441.23      457.26      8.58 o 
   0   3  11       47.17       36.35      2.21 o 
   1   3  11      152.30      152.85      4.84 o 
   2   3  11      353.23      345.99      6.84 o 
   3   3  11       83.51       85.34      3.73 o 
   4   3  11       43.70       42.77      2.99 o 
   5   3  11       72.63       68.65      3.72 o 
   6   3  11       30.90       36.68      3.61 o 
   7   3  11        0.05        0.29      2.89 o 
   8   3  11        3.98        7.77      3.15 o 
   9   3  11       86.88       86.10      5.38 o 
  10   3  11        8.32        4.57      4.72 o 
  11   3  11       66.52       72.66      6.40 o 
  -7   4  11        3.29        6.42      4.19 o 
  -6   4  11        0.12        6.21      3.55 o 
  -5   4  11       83.95       92.30      5.42 o 
  -4   4  11       23.28       29.37      4.24 o 
  -3   4  11      108.21      114.11      5.62 o 
  -2   4  11      435.13      463.29      9.20 o 
  -1   4  11       81.02       95.06      4.68 o 
   0   4  11        2.74        3.44      1.63 o 
   1   4  11      503.24      478.37      8.01 o 
   2   4  11        0.11        2.92      2.36 o 
   3   4  11        0.11        4.08      2.06 o 
   4   4  11       11.72        9.39      2.21 o 
   5   4  11       17.05       18.00      2.51 o 
   6   4  11      227.18      210.32      6.15 o 
   7   4  11      156.70      146.09      5.91 o 
   8   4  11       16.61       21.28      3.38 o 
   9   4  11       38.60       33.77      4.56 o 
  10   4  11       66.31       71.72      5.64 o 
  11   4  11        0.21        3.47      4.57 o 
  -6   5  11       15.98        4.96      4.57 o 
  -5   5  11       12.63       13.24      4.25 o 
  -4   5  11        2.13        9.35      3.58 o 
  -3   5  11      160.54      173.03      6.49 o 
  -2   5  11        0.15       -3.52      3.52 o 
  -1   5  11        0.19        1.50      2.78 o 
   0   5  11       94.40       97.30      3.85 o 
   1   5  11        0.30        0.36      2.12 o 
   2   5  11       82.09       96.69      4.08 o 
   3   5  11      184.25      168.54      5.28 o 
   4   5  11       79.29       71.63      3.79 o 
   5   5  11       74.97       70.31      3.88 o 
   6   5  11       66.47       67.33      4.22 o 
   7   5  11      566.77      486.87      9.62 o 
   8   5  11       52.94       41.19      4.35 o 
   9   5  11      214.23      211.14      7.20 o 
  10   5  11        4.43        3.31      3.72 o 
  11   5  11        9.57       15.74      4.42 o 
  -6   6  11        5.38       14.46      4.02 o 
  -5   6  11        0.11       -3.28      3.89 o 
  -4   6  11        1.92       -2.42      3.81 o 
  -3   6  11       51.42       44.45      4.60 o 
  -2   6  11       17.64       13.38      3.60 o 
  -1   6  11      290.78      291.81      7.72 o 
   0   6  11       17.22       18.99      2.14 o 
   1   6  11       60.82       49.88      3.64 o 
   2   6  11        1.31        0.00      2.52 o 
   3   6  11      690.60      683.07     10.11 o 
   4   6  11      315.26      302.24      6.91 o 
   5   6  11       60.53       63.27      3.89 o 
   6   6  11      135.29      113.53      5.11 o 
   7   6  11      116.05      104.98      5.15 o 
   8   6  11      249.72      239.44      7.45 o 
   9   6  11        0.03       -1.24      3.51 o 
  10   6  11        6.06        2.15      3.62 o 
  11   6  11        0.85        2.81      3.89 o 
  -5   7  11        3.35       -0.65      4.46 o 
  -4   7  11       20.15       21.73      4.42 o 
  -3   7  11       43.31       40.30      4.52 o 
  -2   7  11      176.47      201.39      7.49 o 
  -1   7  11        6.81        3.40      3.22 o 
   0   7  11      211.65      197.52      8.81 o 
   1   7  11       62.58       61.16      3.93 o 
   2   7  11      148.66      143.26      5.11 o 
   3   7  11       54.14       51.99      4.08 o 
   4   7  11       29.14       24.90      3.41 o 
   5   7  11        5.35        4.25      2.85 o 
   6   7  11        2.30        4.19      2.69 o 
   7   7  11       79.50       81.08      4.70 o 
   8   7  11        0.94       -2.83      3.19 o 
   9   7  11       27.06       22.33      4.21 o 
  10   7  11        0.38       -1.39      4.07 o 
  11   7  11       37.31       39.32      5.19 o 
  -4   8  11        8.36       11.18      4.23 o 
  -3   8  11        9.67        5.04      4.31 o 
  -2   8  11        0.01       -3.91      3.91 o 
  -1   8  11       11.00       14.16      3.81 o 
   0   8  11        0.38        2.59      2.17 o 
   1   8  11      162.29      165.71      5.94 o 
   2   8  11       45.65       44.58      3.77 o 
   3   8  11       91.72       79.40      4.54 o 
   4   8  11      358.19      336.88      8.06 o 
   5   8  11       53.82       43.52      3.85 o 
   6   8  11       14.41        9.88      3.55 o 
   7   8  11        4.66        2.10      3.38 o 
   8   8  11       84.87       91.25      5.45 o 
   9   8  11       12.64       15.72      3.97 o 
  10   8  11       43.80       60.13      4.79 o 
  11   8  11        1.41        0.67      4.45 o 
  -4   9  11        0.12        1.13      4.14 o 
  -3   9  11        0.88        0.42      4.10 o 
  -2   9  11      106.29      114.85      6.47 o 
  -1   9  11       40.77       41.57      4.25 o 
   0   9  11       30.91       31.16      3.91 o 
   1   9  11        3.22        6.20      3.29 o 
   2   9  11       82.40       82.42      4.86 o 
   3   9  11       57.03       46.26      4.36 o 
   4   9  11       40.03       43.51      4.05 o 
   5   9  11      134.31      114.93      5.66 o 
   6   9  11       14.91       22.16      4.02 o 
   7   9  11      430.08      397.78      9.61 o 
   8   9  11       97.83       94.54      5.71 o 
   9   9  11       23.39       29.80      4.56 o 
  10   9  11        0.17       -3.83      3.83 o 
  -3  10  11       91.74       95.49      6.53 o 
  -2  10  11        8.70        8.60      4.20 o 
  -1  10  11        5.92        9.04      3.93 o 
   0  10  11       11.31       11.00      2.99 o 
   1  10  11       79.18       83.93      5.41 o 
   2  10  11       77.08       69.57      4.90 o 
   3  10  11        8.19        2.82      3.48 o 
   4  10  11       17.14       14.57      3.41 o 
   5  10  11        1.83       -3.45      3.45 o 
   6  10  11      272.46      255.11      8.28 o 
   7  10  11       60.67       63.62      5.22 o 
   8  10  11        0.75       -0.19      4.06 o 
   9  10  11        3.88       11.85      3.99 o 
  10  10  11       28.89       30.08      5.15 o 
  -2  11  11        2.32       -1.60      4.21 o 
  -1  11  11        0.00       -1.93      3.95 o 
   0  11  11      159.12      158.83      5.94 o 
   1  11  11       23.46       26.23      4.27 o 
   2  11  11       34.98       28.01      4.45 o 
   3  11  11        6.29        1.99      3.46 o 
   4  11  11       21.03       35.52      4.02 o 
   5  11  11        8.08       12.39      3.50 o 
   6  11  11       73.49       66.75      5.41 o 
   7  11  11       21.73       24.44      4.28 o 
   8  11  11       27.01       16.29      5.29 o 
   9  11  11       16.16       16.39      4.97 o 
   0  12  11        1.57        0.53      3.52 o 
   1  12  11       14.72       17.07      4.41 o 
   2  12  11        4.38        3.23      3.79 o 
   3  12  11       80.65       76.54      5.88 o 
   4  12  11       14.27       12.40      4.11 o 
   5  12  11        4.29        6.74      3.72 o 
   6  12  11        1.83       -0.20      3.67 o 
   7  12  11        9.13       18.56      4.24 o 
   8  12  11       10.26       21.10      5.20 o 
   2  13  11       76.57       83.52      6.18 o 
   3  13  11        0.02       -4.13      4.13 o 
   4  13  11        0.03        0.65      4.03 o 
   5  13  11        9.56        1.30      4.26 o 
   6  13  11       16.66       14.47      4.49 o 
  -3  -7  12       89.81       97.00      6.92 o 
  -2  -7  12        6.66        5.38      4.22 o 
  -1  -7  12        5.70        4.20      3.99 o 
   0  -7  12        1.70        0.99      5.02 o 
   1  -7  12        0.10       -2.17      4.29 o 
   2  -7  12      116.60      125.23      7.41 o 
  -4  -6  12        1.96        7.15      4.25 o 
  -3  -6  12        8.35       12.65      4.32 o 
  -2  -6  12        2.87        6.03      3.80 o 
  -1  -6  12        0.25        3.26      3.49 o 
   0  -6  12        1.78        1.17      3.09 o 
   1  -6  12       77.39       73.90      5.60 o 
   2  -6  12        0.41       -0.61      3.93 o 
   3  -6  12        0.59        0.42      4.11 o 
   4  -6  12        0.06       -1.96      4.36 o 
  -5  -5  12        6.27       12.90      4.38 o 
  -4  -5  12       21.16       19.33      4.64 o 
  -3  -5  12       38.40       34.68      4.73 o 
  -2  -5  12       31.20       40.59      4.57 o 
  -1  -5  12        2.83        8.49      3.32 o 
   0  -5  12       17.79       17.41      2.83 o 
   1  -5  12        9.24       13.54      3.92 o 
   2  -5  12        0.40       -0.37      3.61 o 
   3  -5  12        0.03       -2.88      3.95 o 
   4  -5  12       71.11       69.31      5.29 o 
   5  -5  12        3.39        5.08      4.05 o 
  -6  -4  12        5.63        7.95      3.77 o 
  -5  -4  12        9.73        9.11      3.92 o 
  -4  -4  12       61.62       64.45      5.11 o 
  -3  -4  12        2.85        5.46      3.45 o 
  -2  -4  12       10.22       15.34      3.68 o 
  -1  -4  12        7.76       11.57      4.03 o 
   0  -4  12       33.50       39.61      5.31 o 
   1  -4  12       82.22       78.36      5.16 o 
   2  -4  12      102.91      105.96      5.76 o 
   3  -4  12       63.08       62.50      5.13 o 
   4  -4  12       19.63        7.03      3.77 o 
   5  -4  12       11.07       14.46      4.01 o 
   6  -4  12       16.54       27.31      4.50 o 
   7  -4  12        5.39        3.81      4.21 o 
  -6  -3  12        8.16       12.50      3.89 o 
  -5  -3  12      130.20      125.30      6.45 o 
  -4  -3  12        0.23        5.49      3.53 o 
  -3  -3  12        1.49        4.81      3.40 o 
  -2  -3  12       54.99       61.16      4.65 o 
  -1  -3  12       44.49       32.14      4.54 o 
   0  -3  12       66.87       76.59      3.40 o 
   1  -3  12       26.19       16.73      3.96 o 
   2  -3  12      206.17      204.35      6.82 o 
   3  -3  12       18.68       13.73      3.67 o 
   4  -3  12       55.95       58.15      4.20 o 
   5  -3  12        0.02       -2.35      3.40 o 
   6  -3  12      123.30      127.91      6.44 o 
   7  -3  12       11.65        8.55      4.62 o 
  -6  -2  12       55.65       45.44      4.94 o 
  -5  -2  12       29.73       22.00      4.29 o 
  -4  -2  12        4.94        8.37      3.53 o 
  -3  -2  12       47.45       43.78      4.41 o 
  -2  -2  12       85.94       78.51      5.04 o 
  -1  -2  12      184.96      176.27      6.39 o 
   0  -2  12        0.04        2.82      2.00 o 
   1  -2  12       11.01       14.00      3.66 o 
   2  -2  12      205.60      198.38      6.44 o 
   3  -2  12       25.73       22.17      3.65 o 
   4  -2  12        1.84        2.06      2.94 o 
   5  -2  12       20.41       26.43      3.72 o 
   6  -2  12       12.00        8.12      3.55 o 
   7  -2  12        1.02        5.46      3.69 o 
   8  -2  12        8.90        9.32      4.00 o 
  -7  -1  12       39.62       44.23      5.48 o 
  -6  -1  12       31.46       29.30      4.56 o 
  -5  -1  12       57.37       55.06      4.81 o 
  -4  -1  12       23.06       24.92      3.98 o 
  -3  -1  12       19.04       27.10      3.70 o 
  -2  -1  12      262.16      228.39      7.03 o 
  -1  -1  12      125.01      124.92      5.33 o 
   0  -1  12      252.80      242.27      4.87 o 
   1  -1  12        1.44       -0.41      3.11 o 
   2  -1  12      983.59      966.06     13.02 o 
   3  -1  12      408.12      426.30      8.86 o 
   4  -1  12       59.02       54.56      4.07 o 
   5  -1  12        6.40        3.78      3.23 o 
   6  -1  12      227.46      232.47      7.39 o 
   7  -1  12       82.28       79.10      5.26 o 
   8  -1  12        5.23        5.40      3.77 o 
   9  -1  12        5.44        1.53      4.15 o 
  -7   0  12       10.36        8.20      4.32 o 
  -6   0  12       82.87       84.42      5.83 o 
  -5   0  12       22.50       14.75      4.12 o 
  -4   0  12        0.08        3.99      3.12 o 
  -3   0  12       26.17       18.44      3.60 o 
  -2   0  12        1.36       -2.97      2.97 o 
  -1   0  12       63.66       69.92      4.37 o 
   0   0  12      294.61      296.87      7.55 o 
   1   0  12      761.71      783.46     11.36 o 
   2   0  12       45.94       40.67      4.42 o 
   3   0  12        1.73       -3.53      3.53 o 
   4   0  12        5.40        6.09      3.01 o 
   5   0  12      113.42      116.23      5.13 o 
   6   0  12        0.16       -1.62      2.97 o 
   7   0  12      146.85      149.30      6.49 o 
   8   0  12       32.22       26.24      4.66 o 
   9   0  12        0.51        9.87      3.44 o 
  -7   1  12        5.42        1.37      4.19 o 
  -6   1  12        1.80       -1.66      4.36 o 
  -5   1  12       59.43       59.06      5.27 o 
  -4   1  12        0.47       -0.34      3.12 o 
  -3   1  12        3.96        3.49      2.92 o 
  -2   1  12        7.84       16.93      3.31 o 
  -1   1  12       61.08       61.41      4.23 o 
   0   1  12      306.26      296.28      5.12 o 
   1   1  12      162.23      172.95      5.54 o 
   2   1  12      132.84      127.15      5.03 o 
   3   1  12        2.34       -3.37      3.37 o 
   4   1  12      712.81      709.85     10.76 o 
   5   1  12       23.48       23.97      3.62 o 
   6   1  12       12.33        8.17      3.52 o 
   7   1  12        0.60        0.67      3.25 o 
   8   1  12        3.76        7.32      3.49 o 
   9   1  12       15.94       19.72      4.31 o 
  10   1  12       17.79       17.96      4.56 o 
  -6   2  12      128.00      142.58      6.84 o 
  -5   2  12       14.35       14.83      4.11 o 
  -4   2  12      191.06      179.05      6.76 o 
  -3   2  12       48.73       47.98      4.44 o 
  -2   2  12       22.39       19.68      3.40 o 
  -1   2  12      494.57      489.52      9.06 o 
   0   2  12      281.60      289.22      4.91 o 
   1   2  12       45.88       31.19      3.51 o 
   2   2  12      194.73      199.68      5.61 o 
   3   2  12      221.61      203.63      5.85 o 
   4   2  12       13.14       14.95      2.94 o 
   5   2  12        2.67       -1.53      3.00 o 
   6   2  12       22.58       23.09      3.55 o 
   7   2  12       37.72       28.14      3.84 o 
   8   2  12       10.54        4.60      3.25 o 
   9   2  12        8.02        4.66      4.01 o 
  10   2  12       25.77       31.30      4.99 o 
  -6   3  12       54.09       69.63      5.81 o 
  -5   3  12       67.47       79.06      5.60 o 
  -4   3  12        0.13       -3.70      3.82 o 
  -3   3  12        1.39        2.26      3.73 o 
  -2   3  12        0.21       -3.59      3.59 o 
  -1   3  12        1.07       -0.69      2.95 o 
   0   3  12      130.21      146.68      6.68 o 
   1   3  12       40.72       35.67      3.18 o 
   2   3  12       12.03       10.75      2.77 o 
   3   3  12       14.22       15.24      2.89 o 
   4   3  12       10.90        3.36      2.48 o 
   5   3  12       21.03       14.15      3.52 o 
   6   3  12      314.69      291.77      7.57 o 
   7   3  12        0.87        4.58      2.86 o 
   8   3  12        0.26        0.34      3.03 o 
   9   3  12       34.84       29.20      4.77 o 
  10   3  12       82.31       76.14      6.01 o 
  -6   4  12       38.74       46.13      5.22 o 
  -5   4  12       30.87       29.29      4.84 o 
  -4   4  12      178.82      180.24      7.19 o 
  -3   4  12       31.84       34.48      4.48 o 
  -2   4  12      414.08      438.44      9.32 o 
  -1   4  12       87.84       91.23      4.94 o 
   0   4  12       92.22       93.41      3.26 o 
   1   4  12       46.07       50.68      3.64 o 
   2   4  12      153.27      167.40      5.34 o 
   3   4  12       94.12       81.48      4.29 o 
   4   4  12       54.50       48.13      3.50 o 
   5   4  12       80.47       68.03      3.94 o 
   6   4  12        8.37        7.52      2.91 o 
   7   4  12        2.16        5.78      2.84 o 
   8   4  12       77.05       80.44      4.83 o 
   9   4  12      116.52      112.96      6.33 o 
  10   4  12        6.88       11.31      4.03 o 
  -6   5  12        1.70       -2.50      4.18 o 
  -5   5  12       25.24       31.65      4.93 o 
  -4   5  12        1.82       -2.45      3.69 o 
  -3   5  12        0.83       -4.00      4.00 o 
  -2   5  12      541.57      543.69     10.58 o 
  -1   5  12      508.19      524.41      9.89 o 
   0   5  12       12.23       11.39      2.04 o 
   1   5  12      160.28      161.63      5.51 o 
   2   5  12      333.95      302.99      7.11 o 
   3   5  12      334.62      329.50      7.31 o 
   4   5  12        3.15        3.16      2.79 o 
   5   5  12        2.86        5.22      2.50 o 
   6   5  12        8.70       10.78      3.01 o 
   7   5  12       17.61       21.93      3.42 o 
   8   5  12      110.31      122.80      5.61 o 
   9   5  12        3.21        7.25      3.60 o 
  10   5  12        4.99        8.78      3.75 o 
  11   5  12        0.25        2.47      4.43 o 
  -5   6  12       25.62       32.04      4.85 o 
  -4   6  12       55.86       82.79      5.41 o 
  -3   6  12      160.70      171.90      7.01 o 
  -2   6  12        2.58        1.83      3.92 o 
  -1   6  12        3.95        3.73      3.18 o 
   0   6  12      166.54      190.04      4.39 o 
   1   6  12       69.48       59.14      4.08 o 
   2   6  12      237.81      244.27      6.73 o 
   3   6  12       13.53       12.20      3.29 o 
   4   6  12        6.82        5.45      2.86 o 
   5   6  12      121.63      110.47      5.16 o 
   6   6  12       45.07       37.83      4.02 o 
   7   6  12       69.10       68.96      4.84 o 
   8   6  12       16.61       16.16      3.57 o 
   9   6  12       57.86       55.63      5.12 o 
  10   6  12        6.95        7.58      3.92 o 
  11   6  12       56.68       81.89      6.15 o 
  -5   7  12       45.29       45.39      6.12 o 
  -4   7  12       23.56       25.03      4.54 o 
  -3   7  12       42.51       50.78      5.25 o 
  -2   7  12        0.21       -3.88      3.88 o 
  -1   7  12        1.78       -2.80      3.57 o 
   0   7  12       11.45        9.79      2.24 o 
   1   7  12       20.05       20.52      3.34 o 
   2   7  12       11.86        9.69      3.46 o 
   3   7  12      270.12      238.91      7.05 o 
   4   7  12      426.90      417.25      8.67 o 
   5   7  12        2.56       -0.44      2.92 o 
   6   7  12        2.45        0.15      2.83 o 
   7   7  12        5.78        4.09      2.95 o 
   8   7  12       17.51       25.32      4.22 o 
   9   7  12       30.61       27.05      4.42 o 
  10   7  12       66.99       74.32      5.66 o 
  -4   8  12       10.12        8.64      4.62 o 
  -3   8  12       18.42       25.51      4.27 o 
  -2   8  12        1.86        3.97      3.92 o 
  -1   8  12      166.34      172.59      6.85 o 
   0   8  12       43.19       47.14      9.11 o 
   1   8  12       26.27       19.63      3.82 o 
   2   8  12      309.21      293.45      7.81 o 
   3   8  12      227.99      222.54      6.85 o 
   4   8  12        3.35        6.82      3.47 o 
   5   8  12       11.10       13.81      3.48 o 
   6   8  12        0.18       -3.29      3.29 o 
   7   8  12       46.64       58.78      4.43 o 
   8   8  12        5.35        4.54      3.51 o 
   9   8  12       11.66       16.24      4.03 o 
  10   8  12        1.24        1.06      4.08 o 
  -3   9  12       57.92       62.78      5.79 o 
  -2   9  12       28.93       26.82      4.88 o 
  -1   9  12        0.29        1.14      3.81 o 
   0   9  12       24.50       21.94      3.37 o 
   1   9  12      316.99      291.24      8.43 o 
   2   9  12       12.48        9.53      3.66 o 
   3   9  12      169.67      152.74      6.17 o 
   4   9  12       38.80       51.27      4.37 o 
   5   9  12      125.88      127.19      5.70 o 
   6   9  12       29.88       28.51      4.26 o 
   7   9  12        2.14        3.04      3.84 o 
   8   9  12        0.56        4.93      3.33 o 
   9   9  12        0.00       -2.84      3.68 o 
  10   9  12       22.26       27.77      5.06 o 
  -2  10  12       40.65       42.51      5.32 o 
  -1  10  12        1.11       -4.01      4.01 o 
   0  10  12      244.44      236.55      6.49 o 
   1  10  12       75.66       70.41      5.42 o 
   2  10  12        0.66        4.45      3.27 o 
   3  10  12       11.32       -1.05      3.88 o 
   4  10  12       21.73       24.81      3.94 o 
   5  10  12        2.79       -3.58      3.58 o 
   6  10  12        2.73        0.73      4.17 o 
   7  10  12       72.76       78.70      5.56 o 
   8  10  12       22.22       21.75      4.64 o 
   9  10  12       74.88       80.90      6.12 o 
  -1  11  12       51.52       60.23      5.76 o 
   0  11  12        0.00       -1.87      4.84 o 
   1  11  12       57.24       54.78      5.66 o 
   2  11  12        0.63        7.16      3.62 o 
   3  11  12       17.15       17.11      4.17 o 
   4  11  12        1.45        3.97      3.45 o 
   5  11  12        7.69        5.15      3.78 o 
   6  11  12        2.24        5.85      3.94 o 
   7  11  12       14.24       24.24      4.43 o 
   8  11  12       68.44       74.25      5.90 o 
   9  11  12       22.55       16.97      5.27 o 
   0  12  12       25.72       32.70      5.07 o 
   1  12  12        3.55        0.87      4.39 o 
   2  12  12       17.75       21.32      4.41 o 
   3  12  12        3.22        4.34      3.81 o 
   4  12  12       27.34       24.04      4.60 o 
   5  12  12        9.39       11.77      4.28 o 
   6  12  12        9.91       13.66      4.39 o 
   7  12  12       33.35       32.24      5.11 o 
   8  12  12       12.18       19.13      5.09 o 
   3  13  12       35.56       32.27      5.00 o 
   4  13  12       23.54       30.40      4.89 o 
   5  13  12        1.43       -2.02      3.82 o 
  -2  -6  13       15.68       15.92      4.56 o 
  -1  -6  13        3.46       -0.88      4.12 o 
   0  -6  13        7.24        6.57      2.90 o 
   1  -6  13        7.00        4.54      5.09 o 
   2  -6  13       45.08       55.86      5.76 o 
   3  -6  13       11.33        9.27      4.72 o 
  -4  -5  13       79.53      101.19      6.70 o 
  -3  -5  13       70.91       83.73      6.02 o 
  -2  -5  13        1.58        5.44      3.98 o 
  -1  -5  13        4.81        5.73      3.81 o 
   0  -5  13        7.00        9.13      2.94 o 
   1  -5  13       45.76       40.37      5.31 o 
   2  -5  13       38.10       41.39      5.16 o 
   3  -5  13      154.72      157.92      7.66 o 
   4  -5  13       10.60       15.38      4.27 o 
  -5  -4  13       58.81       72.85      5.79 o 
  -4  -4  13       84.55       94.94      6.21 o 
  -3  -4  13       35.81       38.04      4.96 o 
  -2  -4  13       69.04       71.75      5.27 o 
  -1  -4  13        5.96        9.36      3.75 o 
   0  -4  13       99.97      106.95      5.23 o 
   1  -4  13        0.04       -2.78      3.75 o 
   2  -4  13       98.59       94.90      6.00 o 
   3  -4  13        5.63        5.59      4.00 o 
   4  -4  13       23.71       24.26      4.72 o 
   5  -4  13        6.99       14.54      3.91 o 
   6  -4  13        5.16        9.38      4.24 o 
  -5  -3  13       42.28       38.16      4.46 o 
  -4  -3  13        5.22        4.52      3.89 o 
  -3  -3  13       20.00       15.53      4.31 o 
  -2  -3  13       75.42       77.77      5.47 o 
  -1  -3  13      281.90      280.39      8.25 o 
   0  -3  13       55.65       55.89      3.44 o 
   1  -3  13      101.49       99.83      5.90 o 
   2  -3  13       39.33       41.35      4.77 o 
   3  -3  13      187.59      190.01      7.35 o 
   4  -3  13       45.14       37.80      4.51 o 
   5  -3  13       17.98       29.77      3.94 o 
   6  -3  13        3.30        4.37      3.96 o 
   7  -3  13       67.20       62.22      5.74 o 
  -6  -2  13        4.32        2.75      4.20 o 
  -5  -2  13        2.47       12.31      3.98 o 
  -4  -2  13        0.41        2.57      3.76 o 
  -3  -2  13      290.12      260.45      8.57 o 
  -2  -2  13       14.67       15.70      3.81 o 
  -1  -2  13       43.32       47.02      4.78 o 
   0  -2  13       75.08       78.12      3.64 o 
   1  -2  13        4.29        0.16      3.43 o 
   2  -2  13        8.15        9.94      3.60 o 
   3  -2  13       42.75       47.46      4.76 o 
   4  -2  13        0.28        5.73      3.17 o 
   5  -2  13        7.86        5.12      3.87 o 
   6  -2  13      171.31      170.72      7.31 o 
   7  -2  13       87.18       79.89      6.10 o 
   8  -2  13       51.63       57.34      5.86 o 
  -6  -1  13       81.97       86.87      6.07 o 
  -5  -1  13        0.00        3.73      3.62 o 
  -4  -1  13       98.95      105.22      6.20 o 
  -3  -1  13       10.94        8.08      4.07 o 
  -2  -1  13       57.72       44.26      4.67 o 
  -1  -1  13      142.67      149.05      6.22 o 
   0  -1  13       16.20       22.42      3.97 o 
   1  -1  13        7.12        6.72      3.23 o 
   2  -1  13      211.21      211.87      7.12 o 
   3  -1  13      339.80      352.50      8.55 o 
   4  -1  13        1.83       -2.28      3.43 o 
   5  -1  13      215.44      211.52      7.50 o 
   6  -1  13       12.33       13.55      4.12 o 
   7  -1  13        4.96        6.10      4.15 o 
   8  -1  13       34.55       36.88      4.67 o 
  -6   0  13        3.40       -0.45      4.31 o 
  -5   0  13       76.99       80.15      5.78 o 
  -4   0  13        1.60        1.13      3.55 o 
  -3   0  13        7.44        7.88      3.60 o 
  -2   0  13       84.91       82.85      5.15 o 
  -1   0  13       42.39       40.38      4.06 o 
   0   0  13      108.60      108.30      3.80 o 
   1   0  13      336.17      332.16      8.36 o 
   2   0  13       19.64       23.97      4.02 o 
   3   0  13      312.83      317.48      8.29 o 
   4   0  13       78.92       80.61      4.98 o 
   5   0  13      114.94      121.46      5.87 o 
   6   0  13        5.33        6.94      3.67 o 
   7   0  13       15.74       16.82      4.15 o 
   8   0  13        1.16        6.28      3.78 o 
   9   0  13        0.09        1.76      3.80 o 
  -6   1  13       10.83        9.78      4.40 o 
  -5   1  13        6.05       -0.81      4.09 o 
  -4   1  13       53.45       54.25      4.99 o 
  -3   1  13       37.03       32.20      3.84 o 
  -2   1  13       12.74       13.42      3.01 o 
  -1   1  13      168.70      153.78      5.97 o 
   0   1  13       20.98       23.77      2.45 o 
   1   1  13        7.95        6.92      3.19 o 
   2   1  13      466.54      495.47      9.39 o 
   3   1  13     1549.24     1627.82     16.67 o 
   4   1  13       22.51       19.54      4.23 o 
   5   1  13      314.23      304.87      7.95 o 
   6   1  13       85.08       95.01      5.14 o 
   7   1  13       13.61       14.12      3.79 o 
   8   1  13       61.15       61.52      5.03 o 
   9   1  13       10.87        9.73      3.87 o 
  -6   2  13        5.55        5.37      4.25 o 
  -5   2  13      118.42      114.46      6.77 o 
  -4   2  13       50.60       40.14      4.72 o 
  -3   2  13       24.66       25.43      3.75 o 
  -2   2  13       83.29       72.51      4.83 o 
  -1   2  13      198.57      211.17      6.67 o 
   0   2  13        1.56        3.61      2.13 o 
   1   2  13       49.36       46.07      3.85 o 
   2   2  13       58.24       50.37      4.09 o 
   3   2  13       28.03       21.71      3.96 o 
   4   2  13      179.45      160.34      5.90 o 
   5   2  13       12.50       12.05      3.68 o 
   6   2  13      164.64      166.98      6.35 o 
   7   2  13        1.63        1.21      3.44 o 
   8   2  13        2.16        5.81      3.41 o 
   9   2  13       39.86       42.54      5.05 o 
  10   2  13        2.23        0.90      3.94 o 
  -6   3  13       25.35       35.73      5.47 o 
  -5   3  13        7.65        9.13      4.41 o 
  -4   3  13       12.95       10.83      4.18 o 
  -3   3  13       26.43       23.45      4.40 o 
  -2   3  13      191.96      230.24      7.23 o 
  -1   3  13       34.41       45.11      3.90 o 
   0   3  13       30.94       29.37      2.59 o 
   1   3  13       56.81       56.15      4.00 o 
   2   3  13       14.28       14.05      2.91 o 
   3   3  13      477.70      445.60      8.64 o 
   4   3  13       10.79       14.82      3.29 o 
   5   3  13       33.45       31.16      3.64 o 
   6   3  13       49.99       47.85      4.31 o 
   7   3  13       14.79       22.07      3.42 o 
   8   3  13        4.85        6.57      3.16 o 
   9   3  13       37.21       38.87      4.51 o 
  10   3  13        3.00       -2.84      4.50 o 
  -5   4  13        5.63       10.64      4.15 o 
  -4   4  13        0.00        1.36      4.16 o 
  -3   4  13      550.81      567.92     11.63 o 
  -2   4  13        0.26       -3.94      3.94 o 
  -1   4  13       52.90       45.83      4.12 o 
   0   4  13        7.46        8.87      2.19 o 
   1   4  13       67.43       63.42      4.22 o 
   2   4  13       37.49       31.76      3.44 o 
   3   4  13        0.39        1.79      2.44 o 
   4   4  13       52.38       46.54      3.64 o 
   5   4  13       17.19       16.88      3.14 o 
   6   4  13      191.02      195.19      6.41 o 
   7   4  13        2.86        3.99      2.99 o 
   8   4  13       15.52       16.92      3.79 o 
   9   4  13       16.64        9.02      3.95 o 
  10   4  13        2.97        8.36      4.25 o 
  -5   5  13        1.55        1.32      4.38 o 
  -4   5  13       99.87      127.59      6.50 o 
  -3   5  13       54.15       58.54      5.17 o 
  -2   5  13       48.60       24.53      5.13 o 
  -1   5  13        1.67       -3.68      3.68 o 
   0   5  13       57.93       52.26      3.06 o 
   1   5  13      253.04      250.78      6.90 o 
   2   5  13        2.78        2.53      3.00 o 
   3   5  13      189.20      174.15      5.96 o 
   4   5  13      130.47      127.82      5.06 o 
   5   5  13       86.65       92.66      4.54 o 
   6   5  13       29.63       35.26      3.60 o 
   7   5  13        1.87        1.66      3.07 o 
   8   5  13        1.06       -1.26      3.43 o 
   9   5  13       29.88       32.56      4.65 o 
  10   5  13        4.05        5.96      4.13 o 
  -5   6  13       71.55       81.84      6.56 o 
  -4   6  13        1.74        6.72      3.93 o 
  -3   6  13        8.46        8.12      4.10 o 
  -2   6  13        7.07        2.86      4.01 o 
  -1   6  13        0.88       -0.84      3.51 o 
   0   6  13        7.80        9.59      2.26 o 
   1   6  13        0.68        2.54      2.79 o 
   2   6  13      143.00      123.02      5.39 o 
   3   6  13      212.14      198.37      6.42 o 
   4   6  13      203.10      188.03      6.23 o 
   5   6  13       20.17       15.30      3.32 o 
   6   6  13        3.82        1.27      3.17 o 
   7   6  13       22.79       24.95      3.80 o 
   8   6  13       56.70       61.18      5.10 o 
   9   6  13        0.20        4.50      3.80 o 
  10   6  13       31.12       35.80      4.58 o 
  -4   7  13        1.68       -3.31      4.27 o 
  -3   7  13       20.36       14.85      4.41 o 
  -2   7  13       10.10        3.96      4.27 o 
  -1   7  13       25.53       32.13      4.40 o 
   0   7  13        7.43        7.69      2.35 o 
   1   7  13       41.88       37.99      4.00 o 
   2   7  13      220.54      215.40      6.86 o 
   3   7  13      233.76      226.11      7.00 o 
   4   7  13      149.11      133.41      5.85 o 
   5   7  13        2.71       -1.41      3.06 o 
   6   7  13       13.56       14.71      3.15 o 
   7   7  13        0.09       -0.69      3.15 o 
   8   7  13        0.05        3.69      3.17 o 
   9   7  13       85.00       76.74      5.62 o 
  10   7  13        0.31        0.86      3.90 o 
  -3   8  13        0.66        0.86      3.97 o 
  -2   8  13        1.13       -3.21      3.96 o 
  -1   8  13       40.22       43.17      4.98 o 
   0   8  13       37.71       32.34      3.16 o 
   1   8  13      141.02      135.93      6.06 o 
   2   8  13       55.73       55.68      4.77 o 
   3   8  13       14.85       11.08      3.72 o 
   4   8  13       11.61        9.35      3.27 o 
   5   8  13       83.61       88.72      4.92 o 
   6   8  13       21.42       26.40      3.75 o 
   7   8  13        8.97        6.97      3.49 o 
   8   8  13        2.99       -0.57      3.53 o 
   9   8  13        3.27        2.64      3.67 o 
  10   8  13       40.08       50.94      5.42 o 
  -3   9  13       11.34       11.25      4.43 o 
  -2   9  13       21.61       26.95      4.69 o 
  -1   9  13        0.01        5.62      3.73 o 
   0   9  13       54.85       62.83      5.94 o 
   1   9  13        0.80       -1.43      3.45 o 
   2   9  13        8.04        1.91      3.71 o 
   3   9  13        1.59        1.20      3.66 o 
   4   9  13       75.29       69.44      5.07 o 
   5   9  13       26.30       29.92      4.12 o 
   6   9  13        5.26        5.37      3.37 o 
   7   9  13        8.69        5.80      3.86 o 
   8   9  13        1.35        6.32      3.60 o 
   9   9  13       20.39       22.51      4.52 o 
  10   9  13        0.85        2.26      4.09 o 
  -2  10  13        4.81        8.94      4.29 o 
  -1  10  13        0.01       -4.10      4.32 o 
   0  10  13       25.40       15.86      3.46 o 
   1  10  13        3.97        0.77      4.06 o 
   2  10  13       16.65       14.79      4.13 o 
   3  10  13      145.52      131.44      6.19 o 
   4  10  13        7.94       11.00      3.92 o 
   5  10  13       83.77       66.42      5.43 o 
   6  10  13      133.35      131.66      6.61 o 
   7  10  13        1.38        2.76      3.93 o 
   8  10  13        4.52        5.17      4.33 o 
   9  10  13        9.29       12.49      4.63 o 
   0  11  13       38.07       38.21      3.69 o 
   1  11  13        3.31       13.36      4.33 o 
   2  11  13       57.30       68.24      5.50 o 
   3  11  13        0.50       -0.79      3.81 o 
   4  11  13        4.83        7.89      3.67 o 
   5  11  13        6.62        6.16      3.96 o 
   6  11  13       27.79       30.00      4.62 o 
   7  11  13        2.35        0.63      4.39 o 
   8  11  13        1.92       -3.93      4.78 o 
   1  12  13        9.24       15.38      4.58 o 
   2  12  13        7.16       -3.29      4.28 o 
   3  12  13       25.60       26.44      4.78 o 
   4  12  13       26.61       26.00      4.62 o 
   5  12  13        2.15        1.28      4.13 o 
   6  12  13        4.11       -1.30      4.02 o 
   7  12  13        2.73        0.00      4.30 o 
  -2  -5  14       43.94       38.96      5.62 o 
  -1  -5  14       14.59       15.06      4.74 o 
   0  -5  14       33.61       39.30      4.11 o 
   1  -5  14        2.30       -4.74      4.74 o 
   2  -5  14       48.52       54.00      5.57 o 
   3  -5  14        0.01       -3.36      4.54 o 
  -3  -4  14       69.23       79.13      6.48 o 
  -2  -4  14       13.45        8.10      4.74 o 
  -1  -4  14       16.10       25.74      4.18 o 
   0  -4  14        9.88        5.53      3.41 o 
   1  -4  14        3.71        2.61      3.52 o 
   2  -4  14        0.40        5.48      3.57 o 
   3  -4  14       31.02       35.14      5.02 o 
   4  -4  14        5.51        6.02      4.59 o 
   5  -4  14        1.15       -1.12      4.38 o 
  -4  -3  14        2.36       -1.11      4.12 o 
  -3  -3  14       41.72       45.15      5.34 o 
  -2  -3  14        6.72       11.72      4.41 o 
  -1  -3  14        0.02       -3.51      3.51 o 
   0  -3  14      116.12      132.22      4.74 o 
   1  -3  14       36.89       42.88      4.63 o 
   2  -3  14       12.34       13.84      3.78 o 
   3  -3  14        1.26       -3.73      3.73 o 
   4  -3  14        1.59       -1.81      3.42 o 
   5  -3  14       10.34       13.44      4.04 o 
   6  -3  14       86.09       92.16      6.60 o 
  -5  -2  14        6.20        4.12      4.31 o 
  -4  -2  14       30.45       32.16      4.70 o 
  -3  -2  14       27.78       17.60      4.74 o 
  -2  -2  14        0.17       -3.47      3.92 o 
  -1  -2  14      100.19      106.77      6.16 o 
   0  -2  14       86.03       92.09      4.03 o 
   1  -2  14       43.88       52.06      4.61 o 
   2  -2  14       53.32       61.45      4.87 o 
   3  -2  14        6.74       11.08      3.48 o 
   4  -2  14       24.70       15.79      4.74 o 
   5  -2  14       57.41       60.84      5.27 o 
   6  -2  14        2.83        2.50      4.20 o 
   7  -2  14        0.54        2.00      4.37 o 
  -5  -1  14        4.42        1.12      4.17 o 
  -4  -1  14        0.45        3.96      3.69 o 
  -3  -1  14       88.02       91.86      6.24 o 
  -2  -1  14      192.21      192.25      7.56 o 
  -1  -1  14        6.25        4.80      3.93 o 
   0  -1  14       28.16       30.94      3.02 o 
   1  -1  14        4.72        2.18      3.44 o 
   2  -1  14        1.31        4.88      3.37 o 
   3  -1  14        6.31       -3.26      3.80 o 
   4  -1  14       28.98       23.04      4.06 o 
   5  -1  14        0.97       -0.19      3.85 o 
   6  -1  14        5.79        4.91      4.06 o 
   7  -1  14        1.91       -1.05      4.45 o 
   8  -1  14       47.13       43.32      5.55 o 
  -5   0  14       10.02       15.87      4.07 o 
  -4   0  14       44.20       37.03      4.99 o 
  -3   0  14      105.10      101.40      5.90 o 
  -2   0  14       43.33       33.35      4.65 o 
  -1   0  14        1.98        7.05      3.57 o 
   0   0  14      212.47      211.11      5.17 o 
   1   0  14       16.78        6.28      4.29 o 
   2   0  14       18.72       13.50      3.61 o 
   3   0  14       58.91       58.79      4.90 o 
   4   0  14        0.44       -0.34      3.79 o 
   5   0  14       69.05       74.56      5.19 o 
   6   0  14       18.77       22.56      4.62 o 
   7   0  14       44.29       49.65      5.18 o 
   8   0  14       13.06       11.16      4.54 o 
  -5   1  14       40.48       56.32      5.12 o 
  -4   1  14       33.26       29.79      4.85 o 
  -3   1  14       27.02       27.53      4.27 o 
  -2   1  14       23.72       20.36      4.30 o 
  -1   1  14      122.10      129.68      5.97 o 
   0   1  14       11.06       14.19      3.19 o 
   1   1  14        0.59        2.03      2.89 o 
   2   1  14       50.73       36.46      4.56 o 
   3   1  14       97.54       89.74      5.70 o 
   4   1  14      893.04      872.78     13.30 o 
   5   1  14        0.21       -0.84      3.70 o 
   6   1  14       54.41       65.21      4.95 o 
   7   1  14       53.35       53.29      5.01 o 
   8   1  14       34.18       38.69      4.74 o 
   9   1  14        8.08        7.58      4.07 o 
  -5   2  14        1.97       -4.52      4.52 o 
  -4   2  14       32.47       31.63      4.60 o 
  -3   2  14       64.45       57.02      5.21 o 
  -2   2  14       37.46       42.77      4.55 o 
  -1   2  14        9.50       10.98      3.62 o 
   0   2  14        1.33        4.14      3.59 o 
   1   2  14        0.32        0.31      2.76 o 
   2   2  14        3.75        3.63      3.34 o 
   3   2  14      405.96      365.30      9.21 o 
   4   2  14       16.52       16.62      4.34 o 
   5   2  14       66.60       72.93      5.12 o 
   6   2  14        1.00        0.86      3.24 o 
   7   2  14        2.04        4.79      3.39 o 
   8   2  14        1.14        3.18      3.36 o 
   9   2  14        0.93       -4.29      4.29 o 
  -5   3  14       12.46       14.91      4.50 o 
  -4   3  14       42.08       45.08      5.51 o 
  -3   3  14       16.79       25.22      4.21 o 
  -2   3  14       18.02       32.38      4.17 o 
  -1   3  14        2.46        5.67      3.46 o 
   0   3  14       29.34       25.07      5.27 o 
   1   3  14        0.74        2.89      2.82 o 
   2   3  14      323.50      336.66      8.16 o 
   3   3  14        1.10        1.96      3.24 o 
   4   3  14       78.33       66.61      4.97 o 
   5   3  14       49.94       46.61      5.12 o 
   6   3  14      272.45      277.38      8.00 o 
   7   3  14        5.01        9.00      2.80 o 
   8   3  14        1.50        2.13      3.45 o 
   9   3  14        0.01        3.57      3.63 o 
  -5   4  14        2.51        3.41      4.44 o 
  -4   4  14      158.83      170.71      7.73 o 
  -3   4  14        3.32        5.02      4.35 o 
  -2   4  14      160.07      152.23      6.74 o 
  -1   4  14      142.00      129.05      5.99 o 
   0   4  14       22.44       24.11      6.23 o 
   1   4  14       46.25       53.53      4.10 o 
   2   4  14       20.84       24.40      3.40 o 
   3   4  14        3.35        6.63      2.62 o 
   4   4  14       12.37       11.20      3.67 o 
   5   4  14      196.93      185.94      6.73 o 
   6   4  14        7.30        8.35      3.45 o 
   7   4  14        9.76        6.75      3.29 o 
   8   4  14        0.61        4.20      3.32 o 
   9   4  14       32.24       32.21      4.47 o 
  10   4  14       11.28       11.22      4.80 o 
  -4   5  14       58.83       70.22      5.98 o 
  -3   5  14       83.17       85.22      5.84 o 
  -2   5  14       36.90       48.51      4.90 o 
  -1   5  14      180.69      209.96      7.29 o 
   0   5  14        1.21        1.68      2.10 o 
   1   5  14       29.42       28.05      3.58 o 
   2   5  14      108.05      101.37      5.09 o 
   3   5  14       27.47       22.61      3.68 o 
   4   5  14      137.06      131.93      5.69 o 
   5   5  14        3.13        0.96      2.95 o 
   6   5  14        0.02       -1.50      3.34 o 
   7   5  14        4.03        9.39      3.22 o 
   8   5  14       14.35       14.05      3.98 o 
   9   5  14        0.14       -3.07      3.74 o 
  10   5  14       13.62       18.46      4.52 o 
  -4   6  14       38.52       49.63      5.58 o 
  -3   6  14        3.42        6.20      4.17 o 
  -2   6  14      191.39      212.98      7.97 o 
  -1   6  14        3.30        2.53      3.70 o 
   0   6  14        0.37       -0.38      2.28 o 
   1   6  14       55.61       59.84      4.54 o 
   2   6  14       82.61       79.49      5.17 o 
   3   6  14       40.64       39.10      3.78 o 
   4   6  14        8.92        6.50      3.08 o 
   5   6  14        7.66        5.53      3.10 o 
   6   6  14       17.90       22.04      3.68 o 
   7   6  14       67.50       68.41      4.90 o 
   8   6  14        5.24        0.19      3.60 o 
   9   6  14       10.75        7.19      4.26 o 
  10   6  14        6.10        7.11      3.98 o 
  -3   7  14        1.47       -4.52      4.52 o 
  -2   7  14       88.54       78.84      5.83 o 
  -1   7  14        3.30       -1.70      3.60 o 
   0   7  14       85.59       88.63      9.03 o 
   1   7  14       79.10       78.89      5.08 o 
   2   7  14        6.21        5.61      3.68 o 
   3   7  14       43.48       46.22      4.49 o 
   4   7  14       70.21       67.51      4.67 o 
   5   7  14       55.31       50.00      4.38 o 
   6   7  14       13.02       11.82      3.65 o 
   7   7  14        0.04        4.02      3.31 o 
   8   7  14        4.81        1.55      3.87 o 
   9   7  14       20.29       21.82      4.30 o 
  10   7  14       33.79       25.55      5.12 o 
  -3   8  14        0.06       -1.60      4.32 o 
  -2   8  14       61.89       73.80      6.00 o 
  -1   8  14        5.55        2.20      4.23 o 
   0   8  14        1.54        3.94      2.49 o 
   1   8  14        0.54       -3.53      3.53 o 
   2   8  14       58.81       59.69      4.88 o 
   3   8  14      229.86      208.21      7.37 o 
   4   8  14        2.09       -0.34      3.54 o 
   5   8  14        0.05       -3.46      3.46 o 
   6   8  14        0.54       -1.62      3.35 o 
   7   8  14       12.63       13.19      3.56 o 
   8   8  14        0.82       -3.71      3.71 o 
   9   8  14       46.78       40.99      5.02 o 
  -2   9  14        0.67       -1.13      4.18 o 
  -1   9  14        7.78       15.28      4.22 o 
   0   9  14       53.63       63.22      3.81 o 
   1   9  14        0.74       -3.62      3.78 o 
   2   9  14       69.87       71.91      5.14 o 
   3   9  14       80.52       76.77      5.61 o 
   4   9  14       13.46       12.34      3.75 o 
   5   9  14       64.49       67.10      4.93 o 
   6   9  14       80.79       84.77      5.62 o 
   7   9  14        2.84       -3.88      3.88 o 
   8   9  14        4.61        1.03      3.94 o 
   9   9  14        0.05       -4.00      4.00 o 
  -1  10  14        7.85        4.08      4.44 o 
   0  10  14        0.11        4.11      6.66 o 
   1  10  14        0.81        0.41      3.81 o 
   2  10  14       56.54       62.83      5.26 o 
   3  10  14        1.61        4.65      3.68 o 
   4  10  14      107.59      105.71      6.16 o 
   5  10  14      138.75      137.10      6.59 o 
   6  10  14        1.49       -0.40      3.98 o 
   7  10  14        3.47        4.12      3.92 o 
   8  10  14        0.09        4.30      3.99 o 
   1  11  14        8.86       10.28      4.28 o 
   2  11  14        2.20       -0.21      4.21 o 
   3  11  14       31.27       41.19      4.83 o 
   4  11  14        7.22        6.81      4.19 o 
   5  11  14       23.00       12.45      4.52 o 
   6  11  14        5.45        1.69      4.21 o 
   7  11  14        0.52       -4.09      4.09 o 
   8  11  14       34.33       36.20      5.36 o 
   3  12  14       25.95       21.05      4.99 o 
   4  12  14        2.62       -4.30      4.30 o 
   5  12  14        5.88       12.45      3.94 o 
   6  12  14       10.67       11.72      4.19 o 
  -1  -4  15        0.05        3.15      4.14 o 
   0  -4  15      102.42      116.20     15.65 o 
   1  -4  15       10.90       25.02      4.59 o 
   2  -4  15       38.06       48.30      5.09 o 
   3  -4  15       10.29        8.73      4.73 o 
  -3  -3  15        3.34        6.17      4.24 o 
  -2  -3  15        4.88        9.43      4.96 o 
  -1  -3  15      157.60      186.24      8.02 o 
   0  -3  15        6.28        7.05      2.98 o 
   1  -3  15       21.39       23.52      4.48 o 
   2  -3  15        4.46        5.35      3.61 o 
   3  -3  15        0.10       -0.21      3.62 o 
   4  -3  15       38.80       32.20      5.05 o 
   5  -3  15       67.79       65.98      6.19 o 
  -3  -2  15       43.16       55.37      5.82 o 
  -2  -2  15      183.57      194.38      8.48 o 
  -1  -2  15       66.58       67.35      5.80 o 
   0  -2  15        1.75       -0.43      3.83 o 
   1  -2  15       43.30       48.51      4.80 o 
   2  -2  15        1.25        0.78      3.57 o 
   3  -2  15        6.82        7.69      3.97 o 
   4  -2  15       22.14       15.03      4.26 o 
   5  -2  15        4.53       -1.69      4.00 o 
   6  -2  15        9.28        6.45      4.65 o 
  -4  -1  15        8.96        1.80      4.07 o 
  -3  -1  15       66.31       60.03      5.90 o 
  -2  -1  15       10.57        7.89      4.39 o 
  -1  -1  15       23.75       33.66      4.36 o 
   0  -1  15       93.36      102.09      4.38 o 
   1  -1  15       83.31       95.54      5.71 o 
   2  -1  15       13.39        7.54      3.77 o 
   3  -1  15       87.62      104.12      5.59 o 
   4  -1  15        0.65       -0.38      3.84 o 
   5  -1  15      127.62      114.59      6.84 o 
   6  -1  15       30.90       29.68      4.93 o 
   7  -1  15       57.60       62.38      5.94 o 
  -4   0  15        2.77        5.97      3.85 o 
  -3   0  15        5.14        0.62      4.09 o 
  -2   0  15       58.67       48.83      5.40 o 
  -1   0  15       95.01       88.05      5.96 o 
   0   0  15       99.22       99.62      4.40 o 
   1   0  15       10.60        2.30      4.31 o 
   2   0  15      174.34      185.67      7.17 o 
   3   0  15        1.36        0.00      3.86 o 
   4   0  15        0.08        3.84      3.28 o 
   5   0  15        9.94       10.28      4.17 o 
   6   0  15      134.70      137.86      6.94 o 
   7   0  15       41.59       41.93      5.00 o 
  -4   1  15        9.13       11.17      4.07 o 
  -3   1  15        2.00        3.07      4.21 o 
  -2   1  15       54.08       74.83      5.53 o 
  -1   1  15      340.43      341.27      9.41 o 
   0   1  15       16.92       17.14      2.83 o 
   1   1  15       24.46       20.21      4.37 o 
   2   1  15       32.94       28.93      4.32 o 
   3   1  15      117.36      105.93      5.74 o 
   4   1  15       25.47       21.46      4.61 o 
   5   1  15       25.95       18.46      4.20 o 
   6   1  15        1.78       -2.31      4.05 o 
   7   1  15       56.23       52.68      5.39 o 
   8   1  15        3.29        3.49      3.84 o 
  -4   2  15       27.32       44.21      4.96 o 
  -3   2  15       72.35       81.69      6.18 o 
  -2   2  15       61.24       54.70      5.18 o 
  -1   2  15        4.01        8.01      4.09 o 
   0   2  15       26.04       18.71      2.61 o 
   1   2  15       27.92       27.05      3.92 o 
   2   2  15       19.51       21.61      3.59 o 
   3   2  15      231.27      231.35      7.84 o 
   4   2  15        4.58        6.15      3.95 o 
   5   2  15       17.92       17.18      4.47 o 
   6   2  15       57.42       54.32      4.92 o 
   7   2  15        8.25        7.30      3.84 o 
   8   2  15        7.64       13.09      4.31 o 
  -4   3  15       10.15       16.10      4.65 o 
  -3   3  15        1.56       10.67      3.68 o 
  -2   3  15       45.19       48.69      5.06 o 
  -1   3  15       38.97       45.35      4.38 o 
   0   3  15       10.34       13.66      2.53 o 
   1   3  15        5.93        2.33      3.25 o 
   2   3  15       12.72       10.69      3.48 o 
   3   3  15       33.56       33.78      4.44 o 
   4   3  15       91.93       91.20      5.80 o 
   5   3  15      793.43      841.43     13.54 o 
   6   3  15        0.02        3.27      3.77 o 
   7   3  15        2.11       -3.43      3.43 o 
   8   3  15       10.06       13.59      3.81 o 
   9   3  15       28.81       34.14      4.91 o 
  -4   4  15        2.15        4.26      3.97 o 
  -3   4  15       60.70       75.30      5.53 o 
  -2   4  15       76.64       83.54      5.24 o 
  -1   4  15        1.06       -1.66      3.73 o 
   0   4  15       60.27       56.16      7.75 o 
   1   4  15        6.47        7.71      3.35 o 
   2   4  15       82.47       90.32      5.02 o 
   3   4  15        7.44        5.75      3.34 o 
   4   4  15      364.71      344.10      8.84 o 
   5   4  15       19.81       21.31      4.29 o 
   6   4  15       60.15       61.80      5.21 o 
   7   4  15        0.49        1.90      3.65 o 
   8   4  15       22.44       28.36      4.25 o 
   9   4  15        4.08        0.87      4.01 o 
  -4   5  15       21.59       29.00      5.32 o 
  -3   5  15       20.38       35.26      5.01 o 
  -2   5  15        0.37        4.19      4.14 o 
  -1   5  15        0.70        2.45      3.69 o 
   0   5  15       56.81       69.01      3.55 o 
   1   5  15       71.55       70.81      4.89 o 
   2   5  15        4.50        5.17      3.35 o 
   3   5  15       55.53       48.85      4.55 o 
   4   5  15        1.32        3.02      3.31 o 
   5   5  15      112.04      107.34      5.90 o 
   6   5  15       15.53       19.37      4.15 o 
   7   5  15       14.52       10.96      4.08 o 
   8   5  15        2.53       -1.01      3.85 o 
   9   5  15        0.55       -1.08      3.89 o 
  -3   6  15        2.40        3.09      4.13 o 
  -2   6  15       22.17       21.88      4.79 o 
  -1   6  15      225.18      246.04      8.69 o 
   0   6  15        0.02        1.93      2.56 o 
   1   6  15       35.32       37.73      4.19 o 
   2   6  15        5.50        4.45      3.62 o 
   3   6  15        1.01       -2.89      3.23 o 
   4   6  15        0.19       -3.34      3.34 o 
   5   6  15        5.26        6.99      3.52 o 
   6   6  15       29.72       21.58      4.30 o 
   7   6  15       25.98       26.08      4.40 o 
   8   6  15       69.30       65.67      5.20 o 
   9   6  15        4.35        7.99      4.07 o 
  -3   7  15        4.93        5.52      4.47 o 
  -2   7  15       57.66       66.28      6.00 o 
  -1   7  15       88.86       94.28      6.09 o 
   0   7  15      123.54      125.12      4.73 o 
   1   7  15       12.09       12.58      4.08 o 
   2   7  15       87.08       86.80      5.36 o 
   3   7  15      299.40      270.36      8.18 o 
   4   7  15       16.52       12.86      3.61 o 
   5   7  15       39.40       32.84      4.23 o 
   6   7  15       19.70       21.67      4.02 o 
   7   7  15       22.29       24.59      4.30 o 
   8   7  15        0.07       -0.41      4.03 o 
   9   7  15       18.15       23.11      4.43 o 
  -2   8  15       10.21       13.09      4.55 o 
  -1   8  15        0.17       -4.40      4.40 o 
   0   8  15        0.49        1.70      2.82 o 
   1   8  15       13.70       18.37      4.24 o 
   2   8  15      145.46      129.74      6.28 o 
   3   8  15       17.52       12.47      3.92 o 
   4   8  15        5.66        4.22      3.88 o 
   5   8  15       16.76        8.18      4.28 o 
   6   8  15       90.01       96.64      5.49 o 
   7   8  15        5.21        8.16      3.51 o 
   8   8  15       22.09       28.04      4.39 o 
   9   8  15       16.49       22.88      4.75 o 
  -1   9  15        4.99       -4.39      4.39 o 
   0   9  15       13.97       15.85      4.67 o 
   1   9  15       16.78       22.44      4.10 o 
   2   9  15        8.30        5.89      3.97 o 
   3   9  15        1.17       -0.97      3.85 o 
   4   9  15        0.04       -3.84      3.84 o 
   5   9  15       20.00       11.87      4.60 o 
   6   9  15       24.48       26.28      4.44 o 
   7   9  15        3.74       -3.30      3.99 o 
   8   9  15       17.79       15.33      4.76 o 
   0  10  15        0.52       -2.65      4.31 o 
   1  10  15        9.32       14.62      4.32 o 
   2  10  15        0.21        5.01      4.31 o 
   3  10  15       80.88       77.30      5.92 o 
   4  10  15       32.12       36.05      5.03 o 
   5  10  15        1.40        4.31      3.90 o 
   6  10  15        2.95        3.76      4.06 o 
   7  10  15        4.04        2.59      4.19 o 
   8  10  15       50.70       49.43      5.76 o 
   2  11  15       12.00       15.82      4.43 o 
   3  11  15        1.08        1.53      3.97 o 
   4  11  15        1.23        9.10      3.68 o 
   5  11  15        2.76        0.00      4.29 o 
   6  11  15       31.78       36.44      5.15 o 
   7  11  15       47.22       51.93      5.30 o 
   0  -3  16       16.27       25.15      3.55 o 
   1  -3  16        3.77        9.09      4.06 o 
   2  -3  16        1.36        7.35      3.99 o 
   3  -3  16        1.74        6.56      4.03 o 
  -2  -2  16        0.69        0.00      4.77 o 
  -1  -2  16       15.07       17.87      4.88 o 
   0  -2  16       19.58       27.27      5.45 o 
   1  -2  16       48.21       59.32      5.10 o 
   2  -2  16        3.27        4.84      3.75 o 
   3  -2  16        3.73        6.41      3.51 o 
   4  -2  16        0.51       -0.66      4.11 o 
  -2  -1  16       32.34       29.72      5.85 o 
  -1  -1  16        0.26        2.54      4.15 o 
   0  -1  16       90.83       88.38      4.54 o 
   1  -1  16       14.16        8.63      4.37 o 
   2  -1  16       51.03       57.98      5.45 o 
   3  -1  16        0.57       -0.61      4.11 o 
   4  -1  16       67.47       69.91      5.65 o 
   5  -1  16        4.53        6.68      3.99 o 
   6  -1  16       41.89       40.16      5.43 o 
  -3   0  16       34.62       42.62      5.14 o 
  -2   0  16       17.28       14.14      4.63 o 
  -1   0  16        3.75        5.14      4.13 o 
   0   0  16        6.54        3.27      3.12 o 
   1   0  16       42.22       39.60      4.99 o 
   2   0  16        3.07        4.81      4.03 o 
   3   0  16       10.82       16.31      4.20 o 
   4   0  16       16.05       20.85      4.08 o 
   5   0  16       35.34       38.86      5.05 o 
   6   0  16       14.64       19.58      4.25 o 
  -3   1  16       16.96       14.22      4.67 o 
  -2   1  16       16.32       16.83      4.17 o 
  -1   1  16       21.37       19.91      5.04 o 
   0   1  16       47.06       59.13      3.66 o 
   1   1  16       33.86       31.69      4.60 o 
   2   1  16       59.28       64.79      5.34 o 
   3   1  16       12.92        8.99      4.25 o 
   4   1  16       37.29       37.48      4.68 o 
   5   1  16        9.04        5.53      4.13 o 
   6   1  16       29.99       28.73      4.78 o 
   7   1  16        0.11       -4.03      4.03 o 
  -3   2  16        2.34        0.00      4.26 o 
  -2   2  16        9.11       15.43      4.40 o 
  -1   2  16      127.05      143.66      6.53 o 
   0   2  16       54.89       59.87      3.55 o 
   1   2  16        0.56        3.12      3.21 o 
   2   2  16        2.00        3.45      3.62 o 
   3   2  16      163.89      153.27      6.82 o 
   4   2  16        0.73        1.86      4.03 o 
   5   2  16        0.08        2.87      3.77 o 
   6   2  16        2.05        2.60      3.86 o 
   7   2  16       11.87       15.83      4.05 o 
   8   2  16        2.58        0.45      4.34 o 
  -3   3  16       60.79       69.89      5.97 o 
  -2   3  16       83.75       76.05      5.94 o 
  -1   3  16       12.67        4.96      3.92 o 
   0   3  16        7.97        9.84      4.70 o 
   1   3  16        2.95        2.92      3.42 o 
   2   3  16       77.21       79.30      5.15 o 
   3   3  16        0.87       -0.36      3.51 o 
   4   3  16      165.91      150.07      6.99 o 
   5   3  16       62.99       66.11      5.68 o 
   6   3  16       86.39       81.24      6.05 o 
   7   3  16        2.49        1.44      3.81 o 
   8   3  16       13.68       18.83      4.33 o 
  -3   4  16       15.65       18.64      4.46 o 
  -2   4  16        0.28        0.84      4.12 o 
  -1   4  16        5.67        8.59      4.13 o 
   0   4  16       10.94        8.88      3.11 o 
   1   4  16        4.88        8.59      3.22 o 
   2   4  16        9.75        4.85      3.69 o 
   3   4  16        4.21       -0.72      3.46 o 
   4   4  16        7.70        9.95      3.61 o 
   5   4  16       18.13       15.97      4.91 o 
   6   4  16       20.21       21.04      4.83 o 
   7   4  16       31.57       41.81      4.96 o 
   8   4  16        2.39        3.66      3.76 o 
  -3   5  16        0.82       -2.75      4.28 o 
  -2   5  16        1.34        0.43      3.92 o 
  -1   5  16       18.28       22.39      4.09 o 
   0   5  16        4.89        3.26      2.87 o 
   1   5  16        5.51        6.30      3.44 o 
   2   5  16       37.31       33.02      4.29 o 
   3   5  16        5.28        7.57      3.48 o 
   4   5  16       66.76       68.92      5.10 o 
   5   5  16        0.42        0.19      4.22 o 
   6   5  16       46.74       42.95      5.19 o 
   7   5  16        5.04        2.42      4.01 o 
   8   5  16       19.77       18.58      4.36 o 
  -2   6  16       52.57       45.87      5.63 o 
  -1   6  16        4.41        0.42      3.85 o 
   0   6  16       15.78       21.23      3.72 o 
   1   6  16       21.04       30.73      4.16 o 
   2   6  16       47.15       45.42      4.99 o 
   3   6  16      124.85      124.47      6.27 o 
   4   6  16        0.77       -3.68      3.68 o 
   5   6  16       25.24       22.74      4.12 o 
   6   6  16        3.42        0.58      4.26 o 
   7   6  16       72.56       76.27      5.53 o 
   8   6  16        0.04        1.28      3.81 o 
  -2   7  16        9.25        8.73      4.58 o 
  -1   7  16        4.56       11.72      4.35 o 
   0   7  16       91.49       96.73      4.55 o 
   1   7  16      151.08      153.72      7.23 o 
   2   7  16       68.54       72.92      5.44 o 
   3   7  16        0.10       -3.40      3.64 o 
   4   7  16       21.84       12.68      4.10 o 
   5   7  16       15.55       10.37      4.18 o 
   6   7  16       56.61       64.04      5.08 o 
   7   7  16        2.90        3.90      3.77 o 
   8   7  16        0.18        5.62      3.76 o 
  -1   8  16       42.60       47.39      5.90 o 
   0   8  16       81.93       89.31      4.73 o 
   1   8  16       17.91       10.03      4.79 o 
   2   8  16        0.00       -2.39      4.11 o 
   3   8  16        2.14        3.92      3.88 o 
   4   8  16        8.65        1.76      4.00 o 
   5   8  16        3.06       11.49      3.52 o 
   6   8  16        6.37        7.72      3.63 o 
   7   8  16        0.33        2.11      3.56 o 
   8   8  16        0.60        4.19      3.97 o 
   0   9  16       44.48       50.99      7.81 o 
   1   9  16        0.55       -4.66      4.66 o 
   2   9  16       20.46       12.33      4.63 o 
   3   9  16        6.17        8.43      3.80 o 
   4   9  16        1.26       -1.43      3.78 o 
   5   9  16       21.71       23.73      4.77 o 
   6   9  16       31.27       34.54      4.79 o 
   7   9  16        3.14        8.26      3.78 o 
   8   9  16       17.73       15.19      5.00 o 
   2  10  16       22.31       24.74      4.83 o 
   3  10  16       41.46       36.43      4.98 o 
   4  10  16        7.50       12.27      4.46 o 
   5  10  16       55.62       52.17      5.46 o 
   6  10  16        9.36       14.30      4.57 o 
   7  10  16       15.25       20.36      4.18 o 
   0  -1  17       41.22       45.46      3.85 o 
   1  -1  17       27.04       36.25      5.29 o 
   2  -1  17        0.74        2.18      3.84 o 
   3  -1  17       12.95       23.32      4.66 o 
   4  -1  17        0.56       -1.80      4.46 o 
  -1   0  17       36.69       45.88      5.70 o 
   0   0  17       64.00       77.04      4.24 o 
   1   0  17        0.13        5.89      3.95 o 
   2   0  17        3.86        3.14      4.12 o 
   3   0  17        8.56       11.18      4.19 o 
   4   0  17       19.08       26.24      4.66 o 
   5   0  17       21.50       20.84      4.94 o 
  -2   1  17       12.06       10.73      4.47 o 
  -1   1  17       65.18       58.71      5.97 o 
   0   1  17        0.59       -2.95      2.95 o 
   1   1  17        6.77        9.20      4.18 o 
   2   1  17        7.67        2.64      4.56 o 
   3   1  17       87.43       97.52      6.29 o 
   4   1  17        6.32        2.70      4.25 o 
   5   1  17       90.09       93.36      6.21 o 
   6   1  17       27.50       29.76      4.91 o 
  -2   2  17       27.06       34.16      4.87 o 
  -1   2  17       11.67        8.21      4.18 o 
   0   2  17       15.61       14.47      3.10 o 
   1   2  17        7.75        5.62      4.16 o 
   2   2  17      212.77      218.97      8.19 o 
   3   2  17      100.34       99.85      6.53 o 
   4   2  17      103.30       98.11      6.41 o 
   5   2  17       28.01       15.13      5.23 o 
   6   2  17        1.34        6.03      3.79 o 
   7   2  17        5.76       10.61      3.70 o 
  -2   3  17        7.78        9.27      4.53 o 
  -1   3  17       10.07        7.11      4.20 o 
   0   3  17        9.49       18.07      2.76 o 
   1   3  17       96.78       95.06      6.34 o 
   2   3  17        5.45       13.12      3.75 o 
   3   3  17        7.42        8.02      4.12 o 
   4   3  17        0.59       -1.58      4.07 o 
   5   3  17       85.08       85.28      6.09 o 
   6   3  17       10.42        7.78      4.58 o 
   7   3  17        0.99        4.85      3.84 o 
  -2   4  17       10.03       14.58      4.35 o 
  -1   4  17       17.26       23.18      4.24 o 
   0   4  17       29.07       40.99      4.13 o 
   1   4  17        0.16       -3.69      3.69 o 
   2   4  17        6.59        9.18      3.70 o 
   3   4  17        1.71       -1.75      3.61 o 
   4   4  17       31.43       32.18      4.57 o 
   5   4  17       69.76       82.29      5.99 o 
   6   4  17       46.51       34.87      5.21 o 
   7   4  17        7.01        5.21      4.08 o 
  -1   5  17       32.89       41.78      4.87 o 
   0   5  17       43.97       44.57      3.59 o 
   1   5  17       33.04       31.73      4.73 o 
   2   5  17       20.05       20.07      4.31 o 
   3   5  17      115.00       98.97      6.42 o 
   4   5  17        5.89        8.84      3.98 o 
   5   5  17      102.96       86.81      6.29 o 
   6   5  17        3.85        4.96      4.47 o 
   7   5  17       77.64       69.23      6.03 o 
  -1   6  17       72.97       73.67      6.38 o 
   0   6  17       22.45       23.87      4.87 o 
   1   6  17        0.15       -3.89      4.13 o 
   2   6  17        0.29       -2.40      3.98 o 
   3   6  17        4.00        4.16      3.99 o 
   4   6  17       11.19        9.94      3.72 o 
   5   6  17        5.08        8.08      4.01 o 
   6   6  17      157.60      149.01      7.58 o 
   7   6  17       20.86       19.44      5.05 o 
   0   7  17       34.34       40.41      3.71 o 
   1   7  17       27.04       22.57      4.79 o 
   2   7  17        2.30        3.09      3.98 o 
   3   7  17       12.15       15.84      3.85 o 
   4   7  17        0.93       -2.84      3.87 o 
   5   7  17       13.34       17.28      4.33 o 
   6   7  17       15.18        8.64      4.67 o 
   7   7  17       33.62       38.25      4.82 o 
   1   8  17       12.49       10.73      4.92 o 
   2   8  17       84.03       77.90      6.12 o 
   3   8  17        3.15       11.34      3.56 o 
   4   8  17        0.00        5.03      3.20 o 
   5   8  17        1.78        0.42      3.89 o 
   6   8  17        8.19        6.91      4.18 o 
   7   8  17       14.23       18.29      4.56 o 
   2   9  17       18.60       21.15      4.84 o 
   3   9  17        6.76        4.60      4.20 o 
   4   9  17       11.80       10.45      4.36 o 
   5   9  17       88.33       94.94      5.96 o 
   6   9  17       28.59       21.41      4.79 o 
   1   1  18        9.49        6.90      5.09 o 
   2   1  18       58.65       64.66      5.59 o 
   3   1  18        0.15       -0.44      4.39 o 
   4   1  18        4.43        4.49      4.16 o 
   0   2  18       60.67       62.90      4.24 o 
   1   2  18       20.12       21.17      4.79 o 
   2   2  18        2.96        7.12      4.37 o 
   3   2  18       22.40       33.44      5.04 o 
   4   2  18        2.09       -0.87      4.45 o 
   5   2  18        2.33        6.71      4.28 o 
   0   3  18       19.26       16.30      3.34 o 
   1   3  18        8.13        9.72      4.11 o 
   2   3  18        9.63       11.49      4.30 o 
   3   3  18        3.07       -4.71      4.71 o 
   4   3  18       77.56       60.91      6.27 o 
   5   3  18        2.86        3.72      4.28 o 
   6   3  18        8.88       13.56      4.29 o 
   0   4  18        5.91       12.59      4.12 o 
   1   4  18       15.70       18.11      4.48 o 
   2   4  18        0.07        0.21      3.68 o 
   3   4  18       70.53       67.29      5.87 o 
   4   4  18        3.01        4.24      4.45 o 
   5   4  18       90.06       93.09      6.74 o 
   6   4  18        5.75        1.56      4.54 o 
   0   5  18       12.08       10.39      3.25 o 
   1   5  18        0.74       -0.87      4.03 o 
   2   5  18       11.82       14.06      4.40 o 
   3   5  18        1.74        4.86      4.13 o 
   4   5  18       18.07       23.55      4.78 o 
   5   5  18       11.96        6.90      4.61 o 
   6   5  18       55.29       59.20      5.74 o 
   1   6  18       16.69        7.51      4.45 o 
   2   6  18        3.54        1.30      4.00 o 
   3   6  18       40.88       29.94      5.06 o 
   4   6  18        0.70       -4.07      4.07 o 
   5   6  18       10.44       18.00      4.50 o 
   6   6  18        0.00        0.89      4.14 o 
   1   7  18        2.79        5.44      4.51 o 
   2   7  18       65.54       78.57      6.37 o 
   3   7  18        0.01        6.11      3.69 o 
   4   7  18        4.19        8.50      3.64 o 
   5   7  18        1.77       -1.98      4.26 o 
   6   7  18       22.11       20.03      4.96 o 
   3   8  18        1.52        8.77      3.42 o 
   4   8  18       15.94        9.18      4.55 o 
   5   8  18       17.15       28.87      4.92 o 
                                                 
